# Supplementary material for: Identifying cow – level factors and farm characteristics associated with locomotion scores in dairy cows using cumulative link mixed models
Source: PLoS One. 2022 Jan 28;17(1):e0263294. doi: 10.1371/journal.pone.0263294 (PMC8797239; doi:10.1371/journal.pone.0263294)
Supplement: S1 Data — (CSV) [file pone.0263294.s007.csv]

farm_id	Rasse	Tagepp	HyEu	HyBei	LS	observer	season	bb_median_Mikg	bb_median_MiFe	bb_median_MiEw	bb_median_MiHa	bb_median_MiZe	flooring	rubber	slipperiness	stalls	Haupt_Nebenerwerb	pasture	exercise	BCS3	hocks	LN_kat	organic	farm_size_kat
37	SIM	258	3	3	2	999	winter	24.6928253995453	4.42557324743335	3.63255753465828	208.259160976385	417.131193508469	2	0	2	Tief	1	0	0	opt	1	3	0	2
37	SIM	10	1	2	2	999	winter	21.9417368942733	5.22646632867535	3.46460954003842	206.33243710159	178.788848556525	2	0	2	Tief	1	0	0	opt	2	3	0	2
37	SIM	66	2	2	1	999	winter	19.277065999926	4.57038271781894	3.69559500039405	210.744310582072	216.860122198451	2	0	2	Tief	1	0	0	opt	2	3	0	2
37	SIM	247	2	2	2	999	winter	18.2936741334346	4.93896726482823	3.94472242890863	211.974021630965	145.977304235924	2	0	2	Tief	1	0	0	opt	1	2	0	2
37	SIM	111	4	4	4	999	winter	24.7901033871564	5.12342664297693	4.02104894016924	215.210422931362	112.092334350611	2	0	2	Tief	1	0	0	over	2	3	0	2
37	SIM	139	3	1	3	999	winter	24.5384799341979	3.95685269397423	3.5659807319272	192.657205560779	261.833927795816	2	0	2	Tief	1	0	0	over	1	3	0	2
37	SIM	40	2	2	2	999	winter	29.3192419253173	4.95725765317526	3.41713833630276	212.10710059423	125.651574475735	2	0	2	Tief	1	0	0	opt	4	3	0	2
37	SIM	10	2	1	2	999	winter	31.2546753140981	4.52450568558384	3.41183708890685	159.742855981843	65.5103705029432	2	0	2	Tief	1	0	0	opt	1	3	0	2
37	SIM	152	2	1	2	999	winter	27.0533692457561	5.17166672788547	3.92028990570566	246.86936876173	87.7471753238099	2	0	2	Tief	1	0	0	over	2	3	0	2
37	SIM	186	1	3	2	999	winter	23.2130501536887	4.92669749943665	3.64338539000371	228.963041745996	165.485638962025	2	0	2	Tief	1	0	0	over	1	3	0	2
37	SIM	185	1	2	3	999	winter	22.0102311652106	4.81310046636007	3.5963487761504798	209.766332900836	176.638462021205	2	0	2	Tief	1	0	0	opt	2	3	0	2
37	SIM	66	2	2	1	999	winter	19.277065999926	4.57038271781894	3.69559500039405	210.744310582072	216.860122198451	2	0	2	Tief	1	0	0	over	2	3	0	2
37	SIM	180	2	2	2	999	winter	24.9978580816694	4.18082777643082	3.5569766023885	246.723592069358	110.990177391984	2	0	2	Tief	1	0	0	opt	2	3	0	2
37	SIM	344	3	2	2	999	winter	23.4297338608666	5.24129319974572	3.86211004657979	198.610091168572	1177.33333453037	2	0	2	Tief	1	0	0	under	1	3	0	2
37	SIM	110	2	4	2	999	winter	20.0466937186977	4.45619796448129	3.74764536374231	251.540397199064	281.827012496581	2	0	2	Tief	1	0	0	opt	1	3	0	2
37	SIM	143	2	2	3	999	winter	15.3415968492314	4.46045245387291	3.81374700179468	181.960808917082	923.102186546509	2	0	2	Tief	1	0	0	over	2	3	0	2
37	SIM	227	2	2	1	999	winter	20.7461288156242	4.80981158684812	3.71599732374494	171.336799326444	55.1476222311677	2	0	2	Tief	1	0	0	opt	1	2	0	2
37	SIM	285	3	3	3	999	winter	27.8101376755561	4.2592805153902304	3.44258823511553	138.528544180912	913.634621777232	2	0	2	Tief	1	0	0	opt	2	3	0	2
37	SIM	104	4	3	2	999	winter	17.1157840157137	5.10111425059986	3.30153163234707	200.331953707451	212.10094264344	2	0	2	Tief	1	0	0	over	1	2	0	2
37	SIM	332	2	2	1	999	winter	28.1659615561485	4.7789967397412	3.48812763487933	259.395485721899	66.829038006792	2	0	2	Tief	1	0	0	over	2	2	0	2
37	SIM	162	2	2	3	999	winter	22.7905635721886	4.976851770687	3.98749315324525	252.302255472427	171.661609943504	2	0	2	Tief	1	0	0	opt	1	3	0	2
37	SIM	23	4	4	2	999	winter	22.9652117287275	4.52374162479652	3.42621951633685	218.079141800415	524.496587073212	2	0	2	Tief	1	0	0	opt	1	3	0	2
37	SIM	100	3	2	2	999	winter	26.3532768066271	3.96993432798773	3.54026730206701	198.268312983026	844.335980591243	2	0	2	Tief	1	0	0	over	2	3	0	2
37	SIM	156	3	4	1	999	winter	25.413197433416	4.7277766307028095	3.50274939284263	193.798570575658	75.3405599326002	2	0	2	Tief	1	0	0	over	2	3	0	2
37	SIM	236	3	1	1	999	winter	24.5637454037365	4.60301922979486	3.45851757546533	172.923591226787	199.258127523366	2	0	2	Tief	1	0	0	opt	4	3	0	2
37	SIM	82	1	3	1	999	winter	31.9743451249883	4.05099225065116	3.14130084871853	226.740138524045	122.100194344168	2	0	2	Tief	1	0	0	opt	2	3	0	2
37	SIM	26	2	2	2	999	winter	25.003982678468	5.04463542650926	3.34731077634623	275.524253631325	161.571245736833	2	0	2	Tief	1	0	0	over	2	3	0	2
37	SIM	153	2	2	2	999	winter	27.1078174643393	4.07511941466864	3.28646147817412	228.036238622634	412.193172064975	2	0	2	Tief	1	0	0	opt	2	3	0	2
37	SIM	100	2	3	3	999	winter	26.3221923485206	3.96722060205015	3.47957967796371	202.098257669727	212.752585799927	2	0	2	Tief	1	0	0	under	4	3	0	2
37	SIM	335	1	1	2	999	winter	30.4814144859137	4.18325310485699	3.49938931795157	231.427283539192	407.57722169493	2	0	1	Tief	1	0	0	opt	3	3	0	2
37	SIM	380	2	1	4	999	winter	26.3238763490762	4.7530484150472905	3.5890453528838497	212.157024937833	397.377686412145	2	0	1	Tief	1	0	0	over	3	3	0	2
37	SIM	351	2	2	2	999	winter	31.8692248219279	4.23197071127335	3.34863348051545	204.732360698095	237.444916645195	2	0	1	Tief	1	0	0	opt	4	3	0	2
37	SIM	460	2	1	3	999	winter	23.2434430429776	4.38501331405287	3.9798628783534298	228.357104898733	370.660070998251	2	0	1	Tief	1	0	0	over	2	3	0	2
55	SIM	279	1	2	1	999	winter	28.1684721410969	4.00440273441119	3.4756088910224	223.437365743309	58.5317290384968	2	0	2	Tief	1	0	0	opt	2	3	0	1
55	SIM	268	1	3	1	999	winter	26.9655444232009	4.51893543053188	3.70051626656991	217.19239630736	560.776947898212	2	0	2	Tief	1	0	0	opt	1	1	0	1
55	SIM	230	2	2	1	999	winter	22.9598700291857	4.26962461071414	3.83846232663295	230.970839498031	921.868623412863	2	0	2	Tief	1	0	0	over	1	2	0	1
55	SIM	311	2	3	3	999	winter	24.9219566497382	4.5497153139805295	3.84382619482236	198.209597826357	89.2984937979238	2	0	2	Tief	1	0	0	opt	2	3	0	1
55	SIM	9	1	2	2	999	winter	26.1207404837503	4.61180879593675	3.62721358459537	203.292587645022	106.769352206098	2	0	2	Tief	1	0	0	opt	2	2	0	1
55	SIM	71	1	2	1	999	winter	25.4381762146107	4.3731578395848	3.80686071637669	188.289377840904	83.6973314841483	2	0	2	Tief	1	0	0	opt	1	3	0	1
55	SIM	107	2	3	3	999	winter	28.5267989765749	4.16174869750596	3.96244658378307	180.612925279407	49.7273904894772	2	0	2	Tief	1	0	0	opt	1	3	0	1
55	SIM	82	2	3	3	999	winter	24.4343249383282	4.42358330562988	3.62374594549713	221.255924327327	92.8906686528061	2	0	2	Tief	1	0	0	opt	1	3	0	1
55	SIM	26	1	2	1	999	winter	27.164379847821	4.62074148260846	3.4928848730346598	189.636565566203	240.691497026544	2	0	2	Tief	1	0	0	opt	2	3	0	1
55	SIM	108	1	2	1	999	winter	24.0961933268087	4.15644808110694	3.52366363442634	220.250452044304	65.7418985805482	2	0	2	Tief	1	0	0	over	1	3	0	1
55	SIM	166	2	2	1	999	winter	28.1255187619775	4.128946520704	3.33042615591319	189.266851946366	122.932273956586	2	0	2	Tief	1	0	0	opt	2	2	0	1
55	SIM	268	1	2	1	999	winter	25.7736963805317	4.13477765722947	3.3885978005657202	184.822976883969	141.694469481821	2	0	2	Tief	1	0	0	opt	1	3	0	1
55	SIM	329	1	2	3	999	winter	30.72361307957	3.7189226077002298	3.39583972193152	241.890980471402	100.087283068405	2	0	2	Tief	1	0	0	opt	1	3	0	1
55	SIM	119	1	2	3	999	winter	25.9586096369767	4.62984314574943	3.842363440171	212.568803739489	46.5911655088054	2	0	2	Tief	1	0	0	opt	1	3	0	1
55	SIM	215	1	2	1	999	winter	30.7074807816237	3.295771294878	3.5055657551168	175.94699588947	124.506981986023	2	0	2	Tief	1	0	0	opt	1	3	0	1
55	SIM	105	1	4	2	999	winter	25.3599547961184	3.91963957225032	3.4363102474786302	160.796179689657	48.1445483617665	2	0	2	Tief	1	0	0	opt	1	1	0	1
55	SIM	336	1	2	1	999	winter	26.9155178113277	4.8785132855690705	4.04748937987892	203.48590014258	261.534920246486	2	0	2	Tief	1	0	0	opt	1	3	0	1
55	SIM	339	2	2	2	999	winter	27.2227210658196	3.99060535165005	3.63606633196031	209.838510181293	155.66042062933099	2	0	2	Tief	1	0	0	opt	1	2	0	1
55	SIM	191	1	2	3	999	winter	27.3128497756229	3.88881423588647	3.23766615706287	244.653601132993	10.154910316307	2	0	2	Tief	1	0	0	opt	2	1	0	1
55	SIM	250	2	2	1	999	winter	26.07272315147	3.45692842905066	3.2960230248986	197.896319140353	221.204097547443	2	0	2	Tief	1	0	0	opt	2	3	0	1
55	SIM	375	1	2	1	999	winter	20.611004260283	3.96271586468727	3.63010433160786	242.048148744025	104.89900472831	2	0	2	Tief	1	0	0	over	1	2	0	1
55	SIM	182	2	3	1	999	winter	21.0822049659071	4.32957423433286	3.49877084881273	157.247384149249	14.1633001103076	2	0	2	Tief	1	0	0	over	2	1	0	1
55	SIM	41	3	4	2	999	winter	28.1	5.51	3.18	210	41	2	0	2	Tief	1	0	0	opt	2	1	0	1
55	SIM	113	2	3	1	999	winter	29.2725887884346	3.9360958101282	3.52577976426508	216.004931189912	155.385451713261	2	0	2	Tief	1	0	0	opt	2	3	0	1
55	SIM	156	2	3	1	999	winter	30.2692044855723	4.35304637481401	3.74772012019544	208.394858793276	49.4457915097013	2	0	2	Tief	1	0	0	opt	2	3	0	1
55	SIM	354	2	3	2	999	winter	31.6310241023221	4.02007889999894	3.40509868588352	248.292780412911	106.864271488419	2	0	2	Tief	1	0	0	opt	2	3	0	1
55	SIM	220	2	2	1	999	winter	24.813164965359	4.58481291993651	3.86770178126335	221.658436722592	39.9868328736872	2	0	2	Tief	1	0	0	opt	1	2	0	1
55	BS	233	2	3	1	999	winter	25.2499519862386	5.09421698494009	4.21541235313184	223.088554874409	33.3349064677956	2	0	2	Tief	1	0	0	opt	2	3	0	1
55	SIM	41	1	2	2	999	winter	25.6470387502646	4.37444981382785	4.01992778759444	185.089935704737	62.7640813855601	2	0	2	Tief	1	0	0	opt	2	3	0	1
55	SIM	339	1	2	2	999	winter	21.8279460865538	4.026510722913	3.68982947764874	246.448132646803	12.7581032612115	2	0	2	Tief	1	0	0	opt	2	1	0	1
55	SIM	276	2	2	1	999	winter	25.4365103976929	3.9148497098612998	3.60857809538465	197.570331075748	60.4917040702399	2	0	2	Tief	1	0	0	opt	1	2	0	1
55	SIM	368	2	3	3	999	winter	27.1843883558269	4.09439965847747	3.51004224057142	231.906862555396	22.8808183797308	2	0	2	Tief	1	0	0	under	1	2	0	1
55	SIM	285	1	2	2	999	winter	23.1639926238751	3.94147891775399	3.40490554369451	251.592658627277	220.819777591166	2	0	2	Tief	1	0	0	opt	1	1	0	1
55	SIM	166	2	2	1	999	winter	28.1255187619775	4.128946520704	3.33042615591319	189.266851946366	122.932273956586	2	0	2	Tief	1	0	0	over	2	2	0	1
56	SIM	486	1	3	1	999	winter	11.8303595957074	5.53617694441109	4.15717661802407	177.530735316141	155.078864485959	2	0	1	HomG	1	1	0	over	2	1	0	1
56	SIM	17	2	3	5	999	winter	21.9766164996505	4.52880727117875	3.75960411185524	248.231798017769	110.860988681904	2	0	1	HomG	1	1	0	opt	2	3	0	1
56	SIM	196	1	3	3	999	winter	15.5310208821827	4.1687270780736	3.26281990666171	194.000546236126	72.0409525008242	2	0	1	HomG	1	1	0	over	2	2	0	1
56	other	191	2	2	5	999	winter	15.065724390407	5.21989926235459	3.33987784681623	223.141877672779	98.855136694741	2	0	1	HomG	1	1	0	under	5	3	0	1
56	SIM	17	2	3	5	999	winter	21.9766164996505	4.52880727117875	3.75960411185524	248.231798017769	110.860988681904	2	0	1	HomG	1	1	0	under	2	3	0	1
56	SIM	377	3	4	5	999	winter	18.9943984620017	4.60489379475791	3.69965783984066	265.227120880891	280.625135244308	2	0	1	HomG	1	1	0	over	2	3	0	1
56	SIM	200	2	2	4	999	winter	16.0046048955164	3.91774827007686	3.44344211800233	185.283328087107	292.930669628146	2	0	1	HomG	1	1	0	under	2	3	0	1
56	SIM	326	4	3	2	999	winter	17.0316405716589	5.07061478429885	3.8367950463125498	163.146199471685	143.736100616809	2	0	1	HomG	1	1	0	over	1	1	0	1
56	SIM	119	2	2	1	999	winter	18.5120660416358	4.77511612314522	3.73900870809287	173.079639406144	55.1298474553991	2	0	1	HomG	1	1	0	over	4	2	0	1
56	SIM	17	2	3	5	999	winter	21.9766164996505	4.52880727117875	3.75960411185524	248.231798017769	110.860988681904	2	0	1	HomG	1	1	0	opt	2	3	0	1
56	SIM	190	1	2	4	999	winter	24.3917294426268	4.00287984537871	3.5624914656722	211.874062320067	83.4554832209656	2	0	1	HomG	1	1	0	over	1	3	0	1
56	SIM	580	1	2	5	999	winter	11.1009805830461	5.25679065037376	4.43421336252833	156.340948984195	53.2340351906412	2	0	1	HomG	1	1	0	over	2	2	0	1
56	SIM	223	4	2	3	999	winter	19.2919641060281	5.38481777949904	3.78315011537745	157.651123807829	354.874669837683	2	0	1	HomG	1	1	0	opt	4	3	0	1
56	SIM	155	2	3	4	999	winter	20.9537137897779	4.45970699342159	3.28687125424658	213.70733365133	54.6375929855848	2	0	1	HomG	1	1	0	over	4	3	0	1
56	SIM	196	1	3	3	999	winter	15.5310208821827	4.1687270780736	3.26281990666171	194.000546236126	72.0409525008242	2	0	1	HomG	1	1	0	opt	2	2	0	1
56	SIM	549	2	1	2	999	winter	17.4457981997008	4.15087511356946	3.54459446500513	175.191806279086	18.4972565074746	2	0	1	HomG	1	1	0	opt	2	1	0	1
56	SIM	283	2	3	4	999	winter	14.3448506190598	4.30096615041332	3.8410856028218	219.583212181549	59.1563972420938	2	0	1	HomG	1	1	0	opt	2	3	0	1
57	SIM	385	1	1	1	28	winter	31.9475258132963	4.05510323010767	3.35453142006661	255.312641831864	105.295807845797	2	0	2	HomG	1	0	0	over	2	2	0	2
57	SIM	242	3	1	1	28	winter	28.0292184580386	4.0554401554784	3.62803997796098	178.544938264964	131.649577046062	2	0	2	HomG	1	0	0	opt	2	2	0	2
57	SIM	236	2	2	2	26	winter	31.7120377764769	4.13773718941097	3.20649782801321	245.169306246775	46.5794379627482	2	0	2	HomG	1	0	0	opt	2	1	0	2
57	SIM	245	1	2	2	28	winter	29.4029688617921	4.28245489945163	3.60053152822387	217.588274150148	51.6317085196565	2	0	2	HomG	1	0	0	opt	2	2	0	2
57	SIM	84	2	3	1	28	winter	26.1536145816171	4.34048551768436	3.84341749405527	212.832451542438	52.5602163558396	2	0	2	HomG	1	0	0	opt	3	2	0	2
57	SIM	330	2	3	2	26	winter	28.5414464464504	4.04735959055529	3.37033602565171	250.827973029647	169.380145590537	2	0	2	HomG	1	0	0	opt	2	3	0	2
57	SIM	57	1	2	1	26	winter	29.3340923035046	4.40767816200555	3.9321058134049798	232.214359848054	61.4826691116661	2	0	2	HomG	1	0	0	opt	1	1	0	2
57	SIM	129	2	2	1	28	winter	28.4377665489589	4.20294112574363	3.52812555472214	181.511187337894	30.8671412929366	2	0	2	HomG	1	0	0	opt	2	2	0	2
57	SIM	294	1	2	1	28	winter	25.9083043187918	4.37084282045669	3.78379281610682	220.612403248438	79.4884418985777	2	0	2	HomG	1	0	0	opt	1	1	0	2
57	SIM	16	2	4	1	26	winter	27.5039205020503	4.25978811452169	3.66727738205773	226.370870103218	91.0584121421759	2	0	2	HomG	1	0	0	opt	2	3	0	2
57	SIM	57	1	2	1	26	winter	29.3340923035046	4.40767816200555	3.9321058134049798	232.214359848054	61.4826691116661	2	0	2	HomG	1	0	0	opt	1	1	0	2
57	SIM	119	2	2	2	26	winter	24.8914259345476	4.52654976933536	3.71680470027425	149.043580011097	38.7296426517513	2	0	2	HomG	1	0	0	over	3	2	0	2
57	SIM	289	2	3	1	26	winter	23.5436266117435	4.36587846967283	3.56323463879783	228.340669755779	32.1652624063314	2	0	2	HomG	1	0	0	opt	2	1	0	2
57	SIM	92	1	2	4	28	winter	22.2395543041894	3.41900483511038	3.55071768095068	219.821841848001	63.3115538219433	2	0	2	HomG	1	0	0	over	1	2	0	2
57	SIM	117	1	4	1	26	winter	23.0018213981285	4.83462057912773	3.98397698432781	202.370205601438	42.2432053235344	2	0	2	HomG	1	0	0	over	2	2	0	2
57	SIM	247	1	2	3	28	winter	26.8331751738935	4.9206224077014	3.92760292208941	210.460019241139	164.42693582902	2	0	2	HomG	1	0	0	opt	2	3	0	2
57	SIM	141	1	1	2	28	winter	28.3282873649389	4.34526728062723	3.47814484173169	202.095075885763	74.7759234189884	2	0	2	HomG	1	0	0	over	2	3	0	2
57	SIM	118	1	1	1	28	winter	25.2745300950502	3.67079498983135	3.5384048337519998	202.618880828882	113.076289716995	2	0	2	HomG	1	0	0	opt	2	3	0	2
57	SIM	29	1	2	2	28	winter	29.5331773828456	4.26546051703942	3.59033070902584	229.004516521218	92.0130499473365	2	0	2	HomG	1	0	0	opt	2	3	0	2
57	SIM	92	1	2	4	28	winter	22.2395543041894	3.41900483511038	3.55071768095068	219.821841848001	63.3115538219433	2	0	2	HomG	1	0	0	opt	1	2	0	2
57	SIM	227	2	2	1	26	winter	26.376314845292	4.34141742381578	3.2943902315798	228.38171834548	13.9816722147239	2	0	2	HomG	1	0	0	opt	3	1	0	2
57	SIM	24	2	1	1	28	winter	32.5	4.17	3.35	188	33	2	0	2	HomG	1	0	0	opt	2	1	0	2
57	SIM	835	1	1	1	28	winter	19.4813378346706	6.46773121714725	4.80101100317938	224.669082267215	116.998706491477	2	0	2	HomG	1	0	0	over	1	3	0	2
57	SIM	100	1	3	1	28	winter	24.5567360023047	4.71725769564526	3.5253621459847	198.241363736835	137.093656393772	2	0	2	HomG	1	0	0	opt	2	3	0	2
57	SIM	53	2	2	1	28	winter	26.4959859703725	4.12144395975998	3.67469585249684	197.516264087806	107.239477634395	2	0	2	HomG	1	0	0	opt	1	2	0	2
57	SIM	17	1	4	4	26	winter	26.0160712660575	4.42723258484082	3.57288336629219	206.39023958911	32.7141079654126	2	0	2	HomG	1	0	0	opt	2	3	0	2
57	SIM	138	2	1	1	28	winter	31.5288108810549	4.06449573274369	3.28324273014266	193.129907124184	46.2029435482148	2	0	2	HomG	1	0	0	over	2	1	0	2
57	SIM	9	2	4	3	26	winter	23.2044827287403	3.90864657614969	3.50545101767201	236.372451480229	92.4986942840475	2	0	2	HomG	1	0	0	opt	2	3	0	2
57	SIM	100	1	3	1	28	winter	24.5567360023047	4.71725769564526	3.5253621459847	198.241363736835	137.093656393772	2	0	2	HomG	1	0	0	opt	2	3	0	2
57	SIM	33	2	2	1	26	winter	26.3032649520594	4.44225018828179	3.55461784901682	178.66446728759001	25.9783366782892	2	0	2	HomG	1	0	0	over	2	2	0	2
57	SIM	181	2	3	2	26	winter	28.1937085321924	3.9690269803344798	3.38679320441729	258.218101819789	25.9411766610617	2	0	2	HomG	1	0	0	over	2	1	0	2
57	SIM	207	2	1	1	28	winter	28.9337651435046	4.48503765456402	3.81881142514395	250.906228894117	167.953663605608	2	0	2	HomG	1	0	0	opt	2	3	0	2
57	SIM	204	1	3	2	26	winter	27.9739049042057	4.07730401138417	3.43924735345676	162.073283363223	136.849310871335	2	0	2	HomG	1	0	0	opt	2	3	0	2
57	SIM	353	2	2	1	26	winter	27.5971615645075	4.77807780266048	3.55329867809149	214.62988240914	36.9586552466643	2	0	2	HomG	1	0	0	opt	2	1	0	2
57	SIM	459	1	2	2	26	winter	26.6297188763803	4.45553780722366	3.83855211730076	220.266055748393	91.7373660070892	2	0	2	HomG	1	0	0	opt	2	2	0	2
57	SIM	329	1	2	1	26	winter	26.3664732223716	4.21043696617872	3.25527683137974	212.787028312422	59.4278089884146	2	0	2	HomG	1	0	0	opt	2	1	0	2
57	SIM	182	1	1	1	28	winter	30.5034690705167	4.24386245394438	3.57716008763664	182.01526774652	112.665828492316	2	0	2	HomG	1	0	0	opt	2	3	0	2
57	SIM	6	1	3	1	26	winter	24.937375685861902	4.79978319426975	3.83735519817448	202.558556952416	47.0624697784016	2	0	2	HomG	1	0	0	opt	2	3	0	2
57	SIM	118	1	1	1	28	winter	25.2745300950502	3.67079498983135	3.5384048337519998	202.618880828882	113.076289716995	2	0	2	HomG	1	0	0	over	2	3	0	2
57	SIM	56	2	3	2	26	winter	25.3829145896521	4.57997104814382	3.49922024917359	199.775079363354	193.740553016316	2	0	2	HomG	1	0	0	opt	2	3	0	2
57	SIM	66	2	2	1	28	winter	31	4.62960053639593	3.68865746999971	224.205703675685	70.6771337207287	2	0	2	HomG	1	0	0	opt	2	1	0	2
57	SIM	40	2	2	1	28	winter	27.5778484315616	4.1858162993747	3.5021806144925502	212.616787329254	82.1107967944621	2	0	2	HomG	1	0	0	under	2	2	0	2
57	SIM	354	1	2	1	26	winter	22.7295459908413	4.61665803310335	3.62451242603031	217.274848637155	47.2634301097414	2	0	2	HomG	1	0	0	over	2	1	0	2
57	SIM	151	2	2	2	28	winter	31.6786958996989	3.97084866635236	3.09165577525239	201.079749909719	105.281111971067	2	0	2	HomG	1	0	0	under	2	1	0	2
57	SIM	67	1	2	4	28	winter	23.755748783246	4.87311978761185	3.60320115391361	185.270636357228	71.9596934892507	2	0	2	HomG	1	0	0	opt	2	3	0	2
57	SIM	118	1	2	2	28	winter	28.1656446773202	4.50119264641419	3.70892981826315	191.890325119318	69.0081444709163	2	0	2	HomG	1	0	0	opt	2	3	0	2
57	SIM	330	2	3	2	26	winter	28.5414464464504	4.04735959055529	3.37033602565171	250.827973029647	169.380145590537	2	0	2	HomG	1	0	0	opt	2	3	0	2
57	SIM	377	1	2	1	26	winter	23.5252368479497	4.52626694990511	3.89964201906441	156.145944218085	39.7878706852747	2	0	2	HomG	1	0	0	over	2	2	0	2
57	SIM	117	1	4	1	26	winter	23.0018213981285	4.83462057912773	3.98397698432781	202.370205601438	42.2432053235344	2	0	2	HomG	1	0	0	opt	2	2	0	2
57	SIM	127	2	3	2	26	winter	24.8193414898195	4.21276277429209	3.63246088337887	165.480706576202	112.327511328438	2	0	2	HomG	1	0	0	opt	2	3	0	2
57	SIM	307	2	3	3	26	winter	27.1163050953772	4.3596158581778	3.3044661731108	267.263675209185	15.0229215749042	2	0	2	HomG	1	0	0	under	2	1	0	2
57	SIM	281	2	2	3	28	winter	29.6202617042396	4.47059536569262	3.69815535518498	204.901707816297	147.123691643424	2	0	2	HomG	1	0	0	under	2	3	0	2
61	SIM	20	3	2	1	26	winter	30.9983315140643	4.2506768211823704	3.71261548536296	202.138078582322	36.5090212245593	2	0	1	HomG	1	0	0	opt	2	3	0	3
61	SIM	184	1	2	2	26	winter	25.8423385613278	4.26132520358901	3.89081638959958	131.621699898081	124.248286244921	2	0	1	HomG	1	0	0	opt	1	2	0	3
61	SIM	76	4	2	1	26	winter	28.124794570464	4.6651441335753905	3.68482144483278	181.485361453582	117.015214272442	2	0	1	HomG	1	0	0	opt	2	3	0	3
61	SIM	129	2	2	3	26	winter	28.3079802423578	4.36481343101695	3.52598227901616	195.537073715795	20.5762763466214	2	0	1	HomG	1	0	0	opt	2	3	0	3
61	SIM	229	1	2	1	26	winter	23.7311657340489	4.35976281542409	3.69720740489214	206.903717538418	117.978906247375	2	0	1	HomG	1	0	0	opt	2	2	0	3
61	SIM	280	2	2	1	26	winter	23.8986101792987	5.09596146348612	3.9939809207762202	168.760384185391	167.420483979286	2	0	1	HomG	1	0	0	over	1	3	0	3
61	SIM	197	1	2	1	26	winter	24.1300448211652	3.7937730225522	3.47218167738767	205.345720902758	79.2781649044145	2	0	1	HomG	1	0	0	over	1	2	0	3
61	SIM	151	1	1	2	26	winter	24.2875645763076	5.04106785439338	3.52333679530799	154.716373157048	35.2620451601945	2	0	1	HomG	1	0	0	opt	4	2	0	3
61	SIM	319	1	2	1	26	winter	38.7620702596242	4.23176248139597	3.58060644689059	180.5653847576	525.880152381985	2	0	1	HomG	1	0	0	under	2	3	0	3
61	SIM	145	2	1	1	26	winter	29.5768517915598	4.55421248090893	3.49258648565124	209.095733300032	74.3466194118241	2	0	1	HomG	1	0	0	over	2	2	0	3
61	SIM	146	2	2	1	26	winter	29.9825351696516	3.98732715941112	3.55038506105919	197.374120804663	30.6525247004077	2	0	1	HomG	1	0	0	over	1	3	0	3
61	SIM	63	2	2	2	26	winter	32.7797715879257	3.82931589773872	3.20173029798462	157.605954139906	36.8937169847077	2	0	1	HomG	1	0	0	opt	1	2	0	3
61	SIM	327	1	1	1	26	winter	22.029771188937	4.57658570033526	3.50986397263545	187.92936476804	60.3656932724486	2	0	1	HomG	1	0	0	opt	1	1	0	3
61	SIM	151	1	1	2	26	winter	24.2875645763076	5.04106785439338	3.52333679530799	154.716373157048	35.2620451601945	2	0	1	HomG	1	0	0	opt	4	2	0	3
61	SIM	30	1	2	1	26	winter	29.3	4.89	3.34	99	264	2	0	1	HomG	1	0	0	opt	1	1	0	3
61	SIM	140	1	1	2	26	winter	29.9162705567073	3.93050768373825	3.48182717751107	154.02130812391	57.7494546224528	2	0	1	HomG	1	0	0	opt	2	2	0	3
61	SIM	171	1	2	1	26	winter	23.5822656093219	5.01411207034989	3.99319596671372	172.79398666426	384.11459134891	2	0	1	HomG	1	0	0	over	2	3	0	3
61	SIM	193	2	1	1	26	winter	28.7700961743988	3.79935055401323	3.55204975176574	179.48381320752	24.5940309909128	2	0	1	HomG	1	0	0	opt	1	2	0	3
61	SIM	202	2	2	1	26	winter	21.2289512750227	3.81370775265534	3.34192450296157	223.217675813856	65.3342790015112	2	0	1	HomG	1	0	0	opt	2	1	0	3
61	SIM	150	1	2	1	26	winter	22.5019595922309	3.83113017424476	3.5449388645909	219.893253540986	207.431255021513	2	0	1	HomG	1	0	0	opt	2	1	0	3
61	SIM	70	1	1	3	26	winter	27.5562155482994	4.40095082847076	3.68831635874457	213.643238093321	44.6734250380976	2	0	1	HomG	1	0	0	over	2	3	0	3
61	SIM	382	1	1	1	26	winter	28.6934796945315	4.87906521234235	3.95132865578276	244.349625375107	144.015942112256	2	0	1	HomG	1	0	0	over	1	3	0	3
61	SIM	273	1	1	1	26	winter	21.4052143327991	4.99234421721227	3.6434324428555	184.867192005673	31.6100145068267	2	0	1	HomG	1	0	0	opt	2	1	0	3
61	SIM	4	4	2	3	26	winter	34.1734766682433	3.46061809576393	3.48992747811188	202.035355638019	45.4072986153732	2	0	1	HomG	1	0	0	opt	1	3	0	3
61	SIM	131	2	3	3	26	winter	29.4871928469688	3.87653489953864	3.3412917561839	139.248631933896	128.450876398976	2	0	1	HomG	1	0	0	under	3	3	0	3
61	SIM	57	3	2	2	26	winter	28.7472420493161	3.92224985998443	3.64638943217679	206.665375954804	143.866582741383	2	0	1	HomG	1	0	0	over	2	2	0	3
61	SIM	319	1	2	1	26	winter	38.7620702596242	4.23176248139597	3.58060644689059	180.5653847576	525.880152381985	2	0	1	HomG	1	0	0	opt	2	3	0	3
61	SIM	359	1	2	1	26	winter	29.3708660742584	4.36875105370488	3.6308631994109097	158.653869128733	52.4592103943151	2	0	1	HomG	1	0	0	opt	2	3	0	3
61	SIM	310	2	2	1	26	winter	25.308077404536	4.68675994020604	4.05135188392808	175.959593421115	223.622807474642	2	0	1	HomG	1	0	0	opt	2	3	0	3
61	SIM	213	2	1	2	26	winter	26.65636892489	4.27030025202806	3.62868987982484	169.914814259374	85.0821553860929	2	0	1	HomG	1	0	0	opt	1	2	0	3
61	SIM	135	4	2	1	26	winter	23.7102874676496	4.73029128632502	3.8424035737957	187.513306904772	82.5713416416162	2	0	1	HomG	1	0	0	over	2	2	0	3
61	SIM	150	1	2	1	26	winter	22.5019595922309	3.83113017424476	3.5449388645909	219.893253540986	207.431255021513	2	0	1	HomG	1	0	0	under	2	1	0	3
61	SIM	245	2	2	2	26	winter	23.5432586999591	4.2218791257301	3.53179860732904	168.112988283522	91.6305188291345	2	0	1	HomG	1	0	0	opt	1	2	0	3
61	SIM	114	1	1	1	26	winter	30.7372830986872	3.9916034434000602	3.39127071963359	182.003834814033	75.1957592838403	2	0	1	HomG	1	0	0	over	1	3	0	3
61	SIM	112	1	2	1	26	winter	26.2041455831706	4.4918760494536905	3.89705935692588	124.493255371815	60.4915612790255	2	0	1	HomG	1	0	0	under	1	2	0	3
61	SIM	114	1	2	1	26	winter	27.5260688740224	3.72875265518781	3.5136746989544703	160.253795017714	187.338441164859	2	0	1	HomG	1	0	0	over	2	3	0	3
61	SIM	198	2	2	1	26	winter	21.0035548906786	3.88339983967581	3.38126478245349	220.866085915483	90.4187546650294	2	0	1	HomG	1	0	0	over	1	1	0	3
61	SIM	145	2	2	1	26	winter	30.323046535452	3.88613980249607	3.65796739550418	174.27830707947	40.4783977280909	2	0	1	HomG	1	0	0	opt	2	1	0	3
61	SIM	139	1	1	2	26	winter	27.3186393273091	3.6504176800893298	3.22034758682851	138.621166672077	52.1165378553923	2	0	1	HomG	1	0	0	opt	1	1	0	3
61	SIM	281	1	1	1	26	winter	26.0340816422274	4.97135514039882	4.06350653938623	179.358073010799	81.9436655315401	2	0	1	HomG	1	0	0	opt	2	3	0	3
61	SIM	29	1	2	1	26	winter	27.6425837068469	4.35962969269249	3.4627407823543	208.683616371978	47.8570957221196	2	0	1	HomG	1	0	0	opt	2	3	0	3
61	SIM	145	1	2	1	26	winter	34.8569583614139	3.54289413763297	3.2576180028246	179.046690520506	60.0463970821527	2	0	1	HomG	1	0	0	over	3	2	0	3
61	SIM	30	3	2	1	26	winter	26.3	3.68	3.44	142	54	2	0	1	HomG	1	0	0	opt	2	1	0	3
61	SIM	111	1	1	1	26	winter	25.0540410686133	3.57791272676647	3.55985011720644	127.195732565882	12.9722291257166	2	0	1	HomG	1	0	0	opt	2	1	0	3
61	SIM	94	2	2	1	26	winter	24.3007464357629	4.21942835038704	3.5341826379177	185.197337719641	46.3812801072909	2	0	1	HomG	1	0	0	opt	2	2	0	3
61	SIM	145	2	1	1	26	winter	29.5768517915598	4.55421248090893	3.49258648565124	209.095733300032	74.3466194118241	2	0	1	HomG	1	0	0	opt	2	2	0	3
61	SIM	51	1	1	1	26	winter	25.2782268307193	4.78141801571076	3.61280340438619	190.727023637812	93.1591983376874	2	0	1	HomG	1	0	0	opt	2	2	0	3
61	SIM	173	1	2	1	26	winter	25.9779119565707	4.69230558420358	3.77116993651922	188.423111312945	93.54304660508	2	0	1	HomG	1	0	0	over	1	3	0	3
61	SIM	50	1	2	2	26	winter	32.3395355316006	4.05780635418257	3.49735513230525	191.655377324093	369.764037858159	2	0	1	HomG	1	0	0	opt	3	3	0	3
61	SIM	243	1	2	2	26	winter	28.7546097670561	4.62410528256237	3.48465075178829	203.837594159674	77.5888570393128	2	0	1	HomG	1	0	0	opt	2	3	0	3
61	SIM	50	1	2	2	26	winter	32.3395355316006	4.05780635418257	3.49735513230525	191.655377324093	369.764037858159	2	0	1	HomG	1	0	0	under	3	3	0	3
61	SIM	15	2	3	1	26	winter	23.5855685587244	4.62180642681223	3.55693181689251	179.487109655771	37.0153110317063	2	0	1	HomG	1	0	0	opt	1	2	0	3
61	SIM	172	2	1	2	26	winter	32.8943819964424	3.66799789103887	3.58779921294236	194.595249396912	41.6299230140652	2	0	1	HomG	1	0	0	over	2	2	0	3
61	SIM	228	1	2	1	26	winter	27.0329417401586	4.86945752107417	3.95973837555118	187.728913707978	83.9528210335235	2	0	1	HomG	1	0	0	opt	2	3	0	3
61	SIM	149	1	2	2	26	winter	23.5130827083001	4.3629539426747	3.7481926904061	178.727430648479	514.881054422346	2	0	1	HomG	1	0	0	over	2	3	0	3
61	SIM	193	2	1	1	26	winter	28.7700961743988	3.79935055401323	3.55204975176574	179.48381320752	24.5940309909128	2	0	1	HomG	1	0	0	over	1	2	0	3
61	SIM	158	1	2	2	26	winter	23.6417387226737	4.7378097752347	3.8239034710065303	222.603175136408	29.8811108282398	2	0	1	HomG	1	0	0	over	2	2	0	3
61	SIM	136	2	3	1	26	winter	27.8145781105971	4.26760756203906	3.3220575745270002	191.069948749925	43.1422172271526	2	0	1	HomG	1	0	0	opt	2	1	0	3
61	SIM	128	3	2	1	26	winter	25.8093021105544	4.32979744130227	3.6568003978994	189.726173727128	680.617707255189	2	0	1	HomG	1	0	0	opt	1	1	0	3
61	SIM	57	3	2	2	26	winter	28.7472420493161	3.92224985998443	3.64638943217679	206.665375954804	143.866582741383	2	0	1	HomG	1	0	0	opt	2	2	0	3
61	SIM	149	1	2	2	26	winter	23.5130827083001	4.3629539426747	3.7481926904061	178.727430648479	514.881054422346	2	0	1	HomG	1	0	0	over	2	3	0	3
61	SIM	274	2	2	1	26	winter	27.3128373050161	3.93917648723205	3.61913304715257	161.983477492632	393.151463386532	2	0	1	HomG	1	0	0	opt	1	3	0	3
61	SIM	202	2	2	1	26	winter	21.2289512750227	3.81370775265534	3.34192450296157	223.217675813856	65.3342790015112	2	0	1	HomG	1	0	0	opt	2	1	0	3
61	SIM	344	1	1	2	26	winter	29.6142540631073	3.85354108478748	3.51016521812058	169.998244260513	26.656691640404	2	0	1	HomG	1	0	0	opt	1	3	0	3
61	SIM	278	1	1	1	26	winter	35.171395560092	3.11512897180979	3.41128668753475	164.292208882118	29.2598210544191	2	0	1	HomG	1	0	0	opt	5	2	0	3
61	SIM	171	1	2	1	26	winter	23.5822656093219	5.01411207034989	3.99319596671372	172.79398666426	384.11459134891	2	0	1	HomG	1	0	0	under	2	3	0	3
61	SIM	57	2	1	1	26	winter	30.3177681289927	4.37778472295894	3.66047062095651	145.550566052923	30.7685479173264	2	0	1	HomG	1	0	0	over	1	3	0	3
61	SIM	246	1	1	1	26	winter	22.1528789423094	5.12764426966201	3.7697589027116303	199.291195269087	36.8893967560126	2	0	1	HomG	1	0	0	opt	2	1	0	3
61	SIM	278	1	1	1	26	winter	35.171395560092	3.11512897180979	3.41128668753475	164.292208882118	29.2598210544191	2	0	1	HomG	1	0	0	opt	5	2	0	3
61	SIM	335	1	2	3	30	winter	29.4590873253414	3.95291081222406	3.50939973061203	223.706497317359	102.116343245819	2	0	1	HomG	1	0	0	under	2	3	0	3
61	SIM	335	1	2	3	30	winter	29.4590873253414	3.95291081222406	3.50939973061203	223.706497317359	102.116343245819	2	0	1	HomG	1	0	0	over	2	3	0	3
61	SIM	340	1	2	1	30	winter	23.759788205153	4.90959046818076	3.92440663572565	190.793640849777	34.54341439331	2	0	1	HomG	1	0	0	opt	1	2	0	3
61	SIM	431	1	2	1	30	winter	28.5345984094211	4.01896865004037	3.59375731796938	202.734841488072	211.148336681893	2	0	1	HomG	1	0	0	opt	2	3	0	3
61	SIM	335	1	2	3	30	winter	29.4590873253414	3.95291081222406	3.50939973061203	223.706497317359	102.116343245819	2	0	1	HomG	1	0	0	over	2	3	0	3
61	SIM	312	1	1	1	30	winter	21.2163943187285	4.03165486285099	3.75728481015577	136.561135019828	178.606299483743	2	0	1	HomG	1	0	0	over	1	2	0	3
61	SIM	414	2	2	2	30	winter	22.9776930223183	4.23338940223205	3.60409750679194	216.892172936889	68.5017692274129	2	0	1	HomG	1	0	0	over	2	3	0	3
61	SIM	324	1	1	1	30	winter	24.6391808902214	4.00981426996024	3.70915268746694	170.991642286349	567.229967150948	2	0	1	HomG	1	0	0	opt	2	1	0	3
61	SIM	489	1	1	4	30	winter	30.9942184211564	3.8590809844917198	3.38193638504099	241.338910187194	103.257010869604	2	0	1	HomG	1	0	0	opt	2	3	0	3
61	SIM	489	1	1	4	30	winter	30.9942184211564	3.8590809844917198	3.38193638504099	241.338910187194	103.257010869604	2	0	1	HomG	1	0	0	over	2	3	0	3
61	SIM	332	1	2	1	30	winter	28.4979129359555	4.34924993793798	3.59744479058016	167.234256981165	144.916525207815	2	0	1	HomG	1	0	0	over	2	3	0	3
61	SIM	323	2	2	1	30	winter	27.8279600955985	4.35827150922103	3.47605592417132	188.29224787475	281.488935289272	2	0	1	HomG	1	0	0	opt	2	1	0	3
61	SIM	294	1	2	4	30	winter	20.8258213227964	3.75704752606958	3.76559549334508	134.747607148938	62.0578765065277	2	0	1	HomG	1	0	0	over	2	2	0	3
61	SIM	405	1	1	2	30	winter	23.9577680776547	4.10077853393588	3.7575610639353503	175.733632687902	139.107434794794	2	0	1	HomG	1	0	0	opt	2	3	0	3
61	SIM	293	2	3	2	30	winter	25.8727089641509	4.49764704836168	3.99111332439236	191.121166932088	28.2502152256595	2	0	1	HomG	1	0	0	over	2	2	0	3
61	SIM	284	2	1	1	26	winter	29.7454718584869	4.21992646230869	3.73820978432901	180.733374775788	84.0895872912303	2	0	1	HomG	1	0	0	over	1	2	0	3
61	SIM	182	1	2	1	26	winter	25.7349699327904	4.08367064725385	3.5216319544837402	180.837030215493	46.6075473196974	2	0	1	HomG	1	0	0	over	1	2	0	3
61	SIM	314	1	2	2	26	winter	27.2098095632153	4.79193604127386	3.68257436535918	195.536192525865	179.758839565428	2	0	1	HomG	1	0	0	under	2	3	0	3
61	SIM	180	1	2	1	26	winter	24.1139529171325	4.54243440126831	3.5705527077062102	173.971800031219	282.393899489867	2	0	1	HomG	1	0	0	opt	2	1	0	3
61	SIM	146	1	2	1	26	winter	24.6228261206964	3.6049476526801	3.253593228391	166.702226030112	30.5065867079839	2	0	1	HomG	1	0	0	over	2	1	0	3
61	SIM	182	1	3	1	26	winter	27.552429586225202	4.05958782438486	3.52823549253312	190.308866043871	195.662614329362	2	0	1	HomG	1	0	0	over	2	3	0	3
61	SIM	172	2	1	2	26	winter	32.8943819964424	3.66799789103887	3.58779921294236	194.595249396912	41.6299230140652	2	0	1	HomG	1	0	0	over	2	2	0	3
61	SIM	114	1	1	1	26	winter	30.7372830986872	3.9916034434000602	3.39127071963359	182.003834814033	75.1957592838403	2	0	1	HomG	1	0	0	opt	1	3	0	3
61	SIM	173	1	2	1	26	winter	25.9779119565707	4.69230558420358	3.77116993651922	188.423111312945	93.54304660508	2	0	1	HomG	1	0	0	opt	1	3	0	3
61	SIM	175	1	2	1	26	winter	25.3340599408203	3.77457224978101	3.42401086864469	119.964945660241	344.903250042369	2	0	1	HomG	1	0	0	over	1	1	0	3
61	SIM	158	1	2	1	26	winter	26.927922311444	3.45530935483358	3.50865284157932	127.771090054647	24.6540623906178	2	0	1	HomG	1	0	0	opt	2	1	0	3
61	SIM	319	2	2	1	26	winter	24.6489049335261	3.90460625392627	3.52526022094286	167.047367624359	98.6183510750824	2	0	1	HomG	1	0	0	opt	2	1	0	3
61	SIM	128	3	2	1	26	winter	25.8093021105544	4.32979744130227	3.6568003978994	189.726173727128	680.617707255189	2	0	1	HomG	1	0	0	opt	1	1	0	3
61	SIM	152	2	2	1	26	winter	28.0770100262278	4.15620282873828	3.53524653877052	153.615827767606	44.8393240414968	2	0	1	HomG	1	0	0	opt	1	1	0	3
61	SIM	217	2	4	3	26	winter	25.3475625787916	4.90330536970671	3.65006509686504	145.184134096015	123.470337191037	2	0	1	HomG	1	0	0	opt	2	3	0	3
65	BS	90	2	3	2	29	winter	22.7163984955747	4.22831535739069	3.29747318569584	266.415725069047	117.911349030184	1	1	1	Tief	1	1	1	opt	1	2	1	2
65	BS	289	2	4	1	31	winter	26.9662980501845	4.2300727591764	3.64197807659805	317.339774525643	100.593020838116	1	1	1	Tief	1	1	1	under	2	3	1	2
65	BS	52	4	4	1	31	winter	23.2	4.01	3.27	206	47	1	1	1	Tief	1	1	1	opt	2	1	1	2
65	BS	334	2	3	1	31	winter	22.4215552587083	4.19720217228249	3.60528558230278	273.150405434332	186.243651697248	1	1	1	Tief	1	1	1	opt	2	1	1	2
65	BS	381	2	3	2	29	winter	26.9069842401355	4.53184728434542	3.66384798631421	275.071665575454	83.6243947278442	1	1	1	Tief	1	1	1	over	1	1	1	2
65	BS	332	2	4	1	29	winter	22.1159655255277	4.41674880999655	3.5045386454833	237.286946749254	170.37730893697	1	1	1	Tief	1	1	1	opt	1	1	1	2
65	BS	268	2	3	3	29	winter	24.6075138153958	4.6801850545947	3.69436556198928	299.973682108836	103.682484062241	1	1	1	Tief	1	1	1	opt	1	3	1	2
65	BS	58	2	4	2	29	winter	25.4742805101069	4.55341605293954	3.55054059581608	293.973606154152	195.801159455809	1	1	1	Tief	1	1	1	over	2	2	1	2
65	BS	122	2	4	1	29	winter	22.5428459994157	4.81584785242419	3.6748857983362297	227.104674662736	27.166634082891	1	1	1	Tief	1	1	1	over	1	2	1	2
65	BS	332	2	4	1	29	winter	22.1159655255277	4.41674880999655	3.5045386454833	237.286946749254	170.37730893697	1	1	1	Tief	1	1	1	under	1	1	1	2
65	BS	130	2	2	3	31	winter	20.5035035481304	4.7083258498300005	3.49603699042204	366.942497318406	108.967791845098	1	1	1	Tief	1	1	1	opt	1	1	1	2
65	BS	116	1	3	1	29	winter	20.9271262462734	4.73012038676412	3.62565621527497	267.993660917876	16.595908838111	1	1	1	Tief	1	1	1	opt	1	2	1	2
65	BS	454	3	3	2	31	winter	23.7293171493457	4.2722276628245	3.48507411545005	257.702269980318	120.153144134979	1	1	1	Tief	1	1	1	under	2	3	1	2
65	BS	90	3	4	2	29	winter	22.939995680061	4.77237790694843	3.55992946931254	319.496888994076	162.510709447098	1	1	1	Tief	1	1	1	opt	1	3	1	2
65	BS	91	4	4	1	31	winter	28.3946096720297	3.95683922135307	3.54475710223194	224.811199098278	73.3880445430222	1	1	1	Tief	1	1	1	over	2	3	1	2
65	BS	38	2	4	1	29	winter	27.1705187573986	4.25809908839502	3.67722515904949	267.235735366047	108.905336354041	1	1	1	Tief	1	1	1	opt	1	3	1	2
65	BS	58	2	4	2	29	winter	25.4742805101069	4.55341605293954	3.55054059581608	293.973606154152	195.801159455809	1	1	1	Tief	1	1	1	opt	2	2	1	2
65	BS	397	2	3	1	31	winter	32.4982762711633	4.29679759627212	3.74670795336576	332.86380360961	149.373166146493	1	1	1	Tief	1	1	1	under	2	3	1	2
65	BS	204	3	4	1	31	winter	24.8823400621602	4.38748921973997	3.49055823425795	244.737546317866	108.913420314584	1	1	1	Tief	1	1	1	opt	1	3	1	2
65	BS	192	3	3	1	31	winter	19.0823020577392	4.25942086126175	3.28297725019578	275.431031847164	25.7445658824177	1	1	1	Tief	1	1	1	opt	2	1	1	2
65	BS	9	3	4	1	31	winter	18.8814237987518	3.70438975019712	3.90475176929426	250.600606356234	245.029546819042	1	1	1	Tief	1	1	1	over	2	3	1	2
65	BS	270	1	3	1	31	winter	25.2523332971835	4.78629587980346	3.6295773557315503	235.870949597951	43.3000156427169	1	1	1	Tief	1	1	1	opt	2	2	1	2
65	BS	363	2	4	1	31	winter	28.7730360410089	4.25868106852559	3.6650014970015	258.47245504349	159.716394059026	1	1	1	Tief	1	1	1	under	2	2	1	2
65	BS	323	3	2	1	29	winter	19.5502450605831	4.87495737838828	3.95956918956619	305.730712469786	292.439010649701	2	0	1	HomG	1	1	1	opt	4	3	1	2
65	BS	469	3	4	1	29	winter	26.709616996242	4.01675422688665	3.62321441225626	286.30942143183	164.763470039606	1	1	1	Tief	1	1	1	over	2	3	1	2
65	BS	49	3	3	1	31	winter	20.931367058449	4.67848000647807	4.02573973027898	278.867370410971	106.562439781347	1	1	1	Tief	1	1	1	opt	2	3	1	2
65	BS	137	3	3	1	31	winter	23.1700854320073	3.78944778020171	3.20334096262031	227.004798253331	41.6184935573854	1	1	1	Tief	1	1	1	under	2	1	1	2
65	BS	115	2	4	1	31	winter	22.6593735933942	4.16360857102648	3.66321167143932	254.088689422224	374.212660934458	1	1	1	Tief	1	1	1	over	1	3	1	2
65	BS	60	4	4	1	31	winter	23.054320084367	4.11807137028148	3.39285507851484	258.288131645837	45.3228118536253	1	1	1	Tief	1	1	1	opt	2	2	1	2
65	BS	384	2	4	1	29	winter	19.5504903705408	4.34708518807993	3.71631794993912	261.360653012754	163.550623843885	1	1	1	Tief	1	1	1	over	2	1	1	2
65	BS	473	3	3	2	31	winter	25.3492413046187	4.38964319515457	3.11683080261216	325.096324122715	249.919139354019	1	1	1	Tief	1	1	1	opt	2	3	1	2
65	BS	130	1	2	1	29	winter	19.8030519031573	4.37352504018262	3.60801894635303	262.94832847053	28.433077184782398	1	1	1	Tief	1	1	1	over	2	2	1	2
65	BS	319	3	3	1	31	winter	25.2806853390359	4.33699181518625	3.56809989509541	278.922314976594	156.699001126249	1	1	1	Tief	1	1	1	under	2	2	1	2
65	BS	181	1	4	2	29	winter	17.1988882379898	4.86240456001867	3.50736516236868	305.138057537683	15.8283686449292	1	1	1	Tief	1	1	1	over	2	1	1	2
65	BS	268	2	3	3	29	winter	24.6075138153958	4.6801850545947	3.69436556198928	299.973682108836	103.682484062241	1	1	1	Tief	1	1	1	opt	1	3	1	2
65	BS	381	2	3	2	29	winter	26.9069842401355	4.53184728434542	3.66384798631421	275.071665575454	83.6243947278442	1	1	1	Tief	1	1	1	opt	1	1	1	2
65	BS	105	2	4	1	29	winter	23.4037626767996	4.28244142184171	3.41118424278635	225.38022278628	54.5009917231076	1	1	1	Tief	1	1	1	opt	1	1	1	2
65	BS	18	4	4	1	31	winter	18.8904122973508	4.45489952916319	3.56324598405191	259.499710073255	217.785808624865	1	1	1	Tief	1	1	1	opt	2	2	1	2
65	BS	142	1	3	1	29	winter	20.7082146567455	4.04502080031834	3.51469928303811	275.232008113359	70.5034507573254	1	1	1	Tief	1	1	1	opt	1	1	1	2
66	SIM	333	3	2	2	31	winter	25.4242668693645	3.95059267636299	3.48133599701527	204.934412836588	140.646191569452	2	0	0	HomG	1	0	1	opt	2	3	0	3
66	SIM	288	2	2	1	31	winter	24.9761284859867	4.48344561631715	3.45487613130409	152.905293295598	44.3636916790075	2	0	0	HomG	1	0	1	opt	2	1	0	3
66	SIM	300	1	1	1	31	winter	19.932364274653	4.19388111917023	3.87788467709218	191.316103421082	113.322537584705	2	0	0	HomG	1	0	1	opt	2	2	0	3
66	SIM	371	1	2	1	31	winter	26.5470416327572	4.07703680414093	3.52418460607388	217.344105535769	122.42550926679	2	0	0	HomG	1	0	1	opt	1	3	0	3
66	SIM	416	3	1	1	31	winter	22.0991572727144	4.21832978761687	3.7433230531990302	164.95962869887	293.799349029938	2	0	0	HomG	1	0	1	opt	1	3	0	3
66	SIM	345	3	1	1	31	winter	32.315900111035	4.56726740016499	3.66635543862808	146.371136176901	441.03916985029	2	0	0	HomG	1	0	1	opt	2	3	0	3
66	SIM	408	1	1	3	31	winter	18.806240021123	3.8236017998175003	3.73676655429729	218.550033250194	366.310097015143	2	0	0	HomG	1	0	1	opt	2	3	0	3
66	SIM	348	2	2	2	31	winter	25.1675436623167	3.98555820938868	3.28510374888882	199.07565232147	121.782867594926	2	0	0	HomG	1	0	1	over	2	3	0	3
66	SIM	232	2	3	1	28	winter	27.2041970870671	4.57682270808317	3.7940176782299098	156.203787206509	95.6900089776521	2	0	2	HomG	1	0	1	opt	1	3	0	3
66	SIM	117	3	1	2	28	winter	15.9626921185848	4.31760782045212	3.52685599706325	226.666358345396	26.51542572353	2	0	2	HomG	1	0	1	opt	2	2	0	3
66	other	122	2	3	1	31	winter	21.146902407596	4.49032213704483	3.6825459952660298	145.379380930938	153.870881184322	2	0	2	HomG	1	0	1	opt	1	3	0	3
66	SIM	257	1	2	1	31	winter	22.5165045594028	4.18395927922289	3.58682060962916	190.120651695638	129.57955814958	2	0	2	HomG	1	0	1	opt	2	2	0	3
66	SIM	280	2	2	3	28	winter	23.7836839756597	4.31524800113877	3.80729177619314	199.013638125603	538.677863208081	2	0	2	HomG	1	0	1	opt	2	2	0	3
66	SIM	180	1	2	3	28	winter	24.6970409782973	4.80513529777801	3.71255289284144	157.677827820377	554.738417075762	1	0	2	HomG	1	0	1	under	2	3	0	3
66	SIM	127	2	2	1	28	winter	23.4937715718532	4.57099482412414	3.73405042464997	167.130087397726	256.714201153161	1	0	2	HomG	1	0	1	opt	1	2	0	3
66	SIM	99	4	2	1	31	winter	22.9434232019286	4.34049283047111	3.59441773114935	164.799228837163	63.4373076569217	1	0	2	HomG	1	0	1	over	2	3	0	3
66	SIM	242	2	2	2	31	winter	27.4834655471757	4.35697436550896	3.43144077361759	175.755493398365	48.9316758741988	1	0	2	HomG	1	0	1	opt	2	3	0	3
66	SIM	30	1	3	3	28	winter	28.1933782150104	3.88736456042319	3.35828858032743	190.659809180526	181.274728764792	1	0	2	HomG	1	0	1	opt	2	3	0	3
66	SIM	61	2	2	2	28	winter	26.8709094521228	4.28603967958918	3.62906481897696	213.049262587313	137.004938709056	1	0	2	HomG	1	0	1	opt	1	3	0	3
66	SIM	96	2	3	3	31	winter	24.103583505106	4.71945971153123	3.6243141048741	146.62043436707	1019.74500052182	1	0	2	HomG	1	0	1	opt	4	3	0	3
66	SIM	121	2	2	1	28	winter	29.6099309552097	3.71918585015833	3.45505448493811	138.622998027632	362.022442993631	1	0	2	HomG	1	0	1	under	2	3	0	3
66	SIM	37	3	2	1	28	winter	25.3813519980245	5.00497642214099	3.59154427947196	177.535961962479	120.495981703223	1	0	2	HomG	1	0	1	opt	2	3	0	3
66	SIM	123	1	3	1	28	winter	23.8934848897608	4.20616283605263	3.63388627433874	182.699664428792	86.6244742768328	1	0	2	HomG	1	0	1	opt	1	3	0	3
66	SIM	127	2	3	1	28	winter	23.5163160158997	4.03255550839474	3.39729743522085	177.628411810854	60.5113941584106	1	0	2	HomG	1	0	1	over	2	2	0	3
66	SIM	2	2	2	2	28	winter	24.508548081625	4.15862219191494	3.57396723301849	174.902264660615	469.217420530163	1	0	2	HomG	1	0	1	opt	2	3	0	3
66	SIM	100	2	3	2	31	winter	24.0162782818649	4.22190949487576	3.6448424160767	196.609951289513	434.137307592771	1	0	2	HomG	1	0	1	over	3	3	0	3
66	SIM	11	1	3	1	28	winter	24.3476258477891	4.95308521318809	3.84976604422883	206.455375747266	103.885873225171	1	0	2	HomG	1	0	1	opt	2	3	0	3
66	SIM	161	2	2	1	28	winter	25.2037502956095	3.9110342750074603	3.6002590510937003	137.131637288255	63.8920642452005	1	0	2	HomG	1	0	1	over	1	3	0	3
66	SIM	61	2	2	2	28	winter	26.8709094521228	4.28603967958918	3.62906481897696	213.049262587313	137.004938709056	1	0	2	HomG	1	0	1	opt	1	3	0	3
66	SIM	91	3	2	1	31	winter	20.218384597417	4.31408540908075	3.55644198579057	197.669231180279	96.8828742410115	1	0	2	HomG	1	0	1	opt	2	2	0	3
66	SIM	94	2	3	2	28	winter	19.9302003882438	4.08703554741245	3.45837890506097	156.922183507921	123.429818240002	1	0	2	HomG	1	0	1	over	2	3	0	3
66	other	180	2	3	3	31	winter	22.2775016873066	4.74314262044878	3.80395178383853	153.634879438238	509.190816648142	1	0	2	HomG	1	0	1	under	3	3	0	3
66	SIM	21	1	1	3	28	winter	29.9637207047568	4.59723184001242	3.70201078363198	162.669861821617	18.6352827913691	1	0	2	HomG	1	0	1	opt	1	3	0	3
66	SIM	42	3	3	1	31	winter	27.0600538133034	5.22581235953417	3.83694679107035	271.817981629678	39.7584529220455	1	0	2	HomG	1	0	1	opt	2	1	0	3
66	SIM	42	3	3	1	31	winter	27.0600538133034	5.22581235953417	3.83694679107035	271.817981629678	39.7584529220455	1	0	2	HomG	1	0	1	over	2	1	0	3
66	SIM	114	2	2	5	28	winter	16.0007577958854	3.94178944253157	3.46839551240656	203.045620502388	82.5518079938707	1	0	2	HomG	1	0	1	over	2	3	0	3
66	SIM	258	3	2	3	31	winter	23.0091754602673	4.10114349996069	3.65467988688035	174.134623690054	46.90908839431	1	0	2	HomG	1	0	1	over	2	2	0	3
66	SIM	124	3	3	3	31	winter	24.6504950235846	4.73450321611846	3.84124803358345	155.354578031079	66.0650414965208	1	0	2	HomG	1	0	1	opt	3	3	0	3
66	SIM	44	1	2	1	28	winter	24.1	3.9699999999999998	3.59	115	104	1	0	2	HomG	1	0	1	opt	3	1	0	3
66	SIM	132	1	2	2	28	winter	21.3927024686894	4.5496031496041205	3.7063540438049403	152.997807179744	41.9565225350484	2	0	2	HomG	1	0	1	opt	2	3	0	3
66	SIM	203	2	2	1	28	winter	18.6038211557906	3.76045927325745	3.47614698523205	196.333256990359	923.249801635023	2	0	2	HomG	1	0	1	opt	1	3	0	3
66	SIM	464	1	3	1	31	winter	21.5797515403144	4.30488599317373	3.55638237689831	234.59507620877	97.2026991678745	2	0	2	HomG	1	0	1	under	2	3	0	3
66	BS	274	3	3	1	31	winter	26.4426307700031	4.63067134008319	3.97642486302175	176.633586918679	80.6758564134154	2	0	2	HomG	1	0	1	over	2	3	0	3
66	SIM	250	2	2	4	28	winter	19.6336248224985	4.44221712216852	3.4312870925728	240.093026970413	215.833989241174	2	0	2	HomG	1	0	1	opt	1	3	0	3
66	SIM	149	2	2	4	31	winter	18.1216613893017	4.60090446426049	3.91030956441922	167.346370966022	61.5997806474904	2	0	2	HomG	1	0	1	over	3	3	0	3
66	SIM	464	1	3	1	31	winter	21.5797515403144	4.30488599317373	3.55638237689831	234.59507620877	97.2026991678745	2	0	2	HomG	1	0	1	under	2	3	0	3
66	SIM	0	1	1	1	31	winter	32.2423765504266	4.19637336887029	3.39469736152234	186.972191493402	102.596200153559	2	0	0	HomG	1	0	1	opt	2	3	0	3
66	SIM	227	1	2	5	28	winter	22.8079513439326	4.14317863244274	3.49865933242397	170.170018392622	644.19230115672	2	0	2	HomG	1	0	1	opt	1	2	0	3
66	SIM	174	4	2	3	31	winter	17.6969205870624	4.38553331465004	3.84951184040478	201.443669859598	73.070784350063	2	0	2	HomG	1	0	1	opt	2	3	0	3
66	SIM	136	4	2	2	28	winter	19.4432985262945	4.39630430646894	3.75339242559209	189.687540104693	1044.33159107161	2	0	2	HomG	1	0	1	opt	2	3	0	3
66	SIM	280	2	2	3	28	winter	23.7836839756597	4.31524800113877	3.80729177619314	199.013638125603	538.677863208081	2	0	2	HomG	1	0	1	opt	2	2	0	3
68	SIM	204	1	2	1	31	winter	23.3637886029214	4.04926271082388	3.56615377786675	225.211853762102	74.4637357803972	1	0	1	Tief	1	0	1	opt	2	2	1	2
68	SIM	84	1	3	2	31	winter	24.1632197166423	3.69502504426075	3.44032675518293	201.701856961709	74.77978166936	1	0	1	Tief	1	0	1	opt	1	3	1	2
68	SIM	291	1	3	1	31	winter	22.4629223599722	5.16108118016307	3.8986617261783	246.48724546403	200.807402182021	1	0	1	Tief	1	0	1	over	1	3	1	2
68	SIM	84	1	3	2	31	winter	24.1632197166423	3.69502504426075	3.44032675518293	201.701856961709	74.77978166936	1	0	1	Tief	1	0	1	opt	1	3	1	2
68	SIM	204	1	2	1	31	winter	23.3637886029214	4.04926271082388	3.56615377786675	225.211853762102	74.4637357803972	1	0	1	Tief	1	0	1	opt	2	2	1	2
68	SIM	150	3	2	1	31	winter	23.6058015674078	4.3053160180521	3.76800784632731	205.182142198583	71.9669792739323	1	0	1	Tief	1	0	1	over	1	3	1	2
68	SIM	159	1	3	4	31	winter	27.9608119045871	3.51970885283127	3.39834166146093	190.975948379525	54.4804815539675	1	0	1	Tief	1	0	1	opt	3	2	1	2
68	SIM	144	4	3	3	31	winter	20.2356040713099	4.05836125067586	3.69048613168728	169.453217531731	148.536444131075	1	0	1	Tief	1	0	1	opt	2	2	1	2
68	SIM	107	1	3	2	31	winter	28.7035421063451	3.52881383343392	3.25694194298819	175.163441408268	122.221638939202	1	0	1	Tief	1	0	1	opt	2	3	1	2
68	SIM	310	1	3	3	31	winter	24.599640744626	3.69444153497138	3.58423555436771	192.603949671394	73.6921433638386	1	0	1	Tief	1	0	1	opt	2	3	1	2
68	SIM	63	3	3	3	31	winter	31.280443892349	3.73466834418946	3.52660138392045	204.711186686277	76.4076471781381	1	0	1	Tief	1	0	1	under	2	3	1	2
68	SIM	46	1	2	2	31	winter	23.770092083135	4.4288386102236	3.3301391607237	200.023846473962	216.844238010495	1	0	1	Tief	1	0	1	opt	1	3	1	2
68	SIM	198	3	2	1	31	winter	25.8149098551374	4.41597179465032	3.78115720322325	172.552626629837	170.369119259536	1	0	1	Tief	1	0	1	opt	1	2	1	2
68	SIM	174	1	4	3	31	winter	22.3916240279077	4.63357897644929	3.61608276830989	200.526897172199	714.507096494109	1	0	1	Tief	1	0	1	opt	4	3	1	2
68	SIM	318	1	2	3	29	winter	27.4807200716587	4.14232135791789	3.45743030327476	173.818683418256	31.6956286965918	1	0	1	Tief	1	0	1	opt	1	3	1	2
68	SIM	328	2	3	1	31	winter	28.0172824179581	3.41028842668894	3.38412246802036	230.772288542429	442.739976083086	1	0	1	Tief	1	0	1	over	1	2	1	2
68	SIM	45	2	3	1	29	winter	28.9006030927164	3.42658999968323	3.56048011705228	218.436833515571	159.252363676248	1	0	1	Tief	1	0	1	opt	1	3	1	2
68	SIM	360	3	4	1	31	winter	27.0218488287939	3.87214036503507	3.38665681936107	211.986704733507	220.027634391825	1	0	1	Tief	1	0	1	opt	2	3	1	2
68	SIM	360	3	4	1	31	winter	27.0218488287939	3.87214036503507	3.38665681936107	211.986704733507	220.027634391825	1	0	1	Tief	1	0	1	opt	2	3	1	2
68	SIM	164	2	2	1	29	winter	20.2167179715008	3.92469536128778	3.4724186624312	151.106173587417	503.395211357053	1	0	1	Tief	1	0	1	opt	2	2	1	2
68	SIM	379	1	1	1	31	winter	26.3395293864605	3.4704965129287	3.49366348614127	244.480803021303	62.0165630151737	1	0	1	Tief	1	0	1	over	2	3	1	2
68	SIM	46	1	2	2	31	winter	23.770092083135	4.4288386102236	3.3301391607237	200.023846473962	216.844238010495	1	0	1	Tief	1	0	1	under	1	3	1	2
68	SIM	224	3	2	2	31	winter	26.2806950078245	4.32330802989238	3.44316998344926	228.11536954554	122.159060755684	1	0	1	Tief	1	0	1	opt	1	3	1	2
68	SIM	326	2	2	3	30	winter	32.6066209496875	3.28720883630601	3.22810888307148	183.837316201493	138.947833771893	1	0	2	Tief	1	0	1	opt	1	3	1	2
68	SIM	371	1	1	1	30	winter	28.1232801617575	3.9259317019626	3.32086773276738	203.399696518995	69.4812018976292	1	0	2	Tief	1	0	1	under	2	3	1	2
68	SIM	371	1	1	1	30	winter	28.1232801617575	3.9259317019626	3.32086773276738	203.399696518995	69.4812018976292	1	0	2	Tief	1	0	1	over	2	3	1	2
68	SIM	336	2	2	2	30	winter	33.3166598027773	3.98704781132989	3.51357556708215	166.755922438647	57.5516172795044	1	0	2	Tief	1	0	1	over	1	3	1	2
68	SIM	190	2	1	3	30	winter	21.1722870196819	4.36519823725175	3.36618072391719	174.417958005587	312.259683665051	1	0	2	Tief	1	0	1	over	2	3	1	2
68	SIM	300	2	2	3	30	winter	22.9165332124745	3.55116592444093	3.2897093341122	163.323798855285	88.0915389676021	1	0	2	Tief	1	0	1	opt	1	2	1	2
68	SIM	300	2	2	3	30	winter	22.9165332124745	3.55116592444093	3.2897093341122	163.323798855285	88.0915389676021	1	0	2	Tief	1	0	1	under	1	2	1	2
68	SIM	373	2	4	3	30	winter	21.94540628839	3.3063541934813	3.68422549526697	195.859282986103	63.1765157407889	1	0	2	Tief	1	0	1	over	1	1	1	2
68	SIM	52	2	3	1	31	winter	26.3270070315626	4.29648662242167	3.79050005786653	219.638400331048	60.575487251819	1	0	1	Tief	1	0	1	opt	2	3	1	2
68	SIM	291	1	3	1	31	winter	22.4629223599722	5.16108118016307	3.8986617261783	246.48724546403	200.807402182021	1	0	1	Tief	1	0	1	over	1	3	1	2
68	SIM	375	2	3	1	31	winter	30.8280304478083	3.01644642800895	3.52540868733323	147.545925167917	51.5789669667699	1	0	1	Tief	1	0	1	over	2	2	1	2
68	SIM	103	2	3	2	31	winter	22.6094724621065	3.410276076003	3.48948865325729	170.470836665231	561.372319374511	1	0	1	Tief	1	0	1	opt	2	3	1	2
68	SIM	56	4	3	2	31	winter	30.1839670632898	3.79957884697835	3.4771136710984702	227.708010094005	31.9565843562949	1	0	1	Tief	1	0	1	opt	1	3	1	2
68	SIM	118	3	3	3	29	winter	31.88175840533	4.0593669874812	3.30400321382205	194.672453148153	36.9177780010961	1	0	1	Tief	1	0	1	opt	1	3	1	2
68	SIM	360	3	4	1	31	winter	27.0218488287939	3.87214036503507	3.38665681936107	211.986704733507	220.027634391825	1	0	1	Tief	1	0	1	under	2	3	1	2
68	SIM	165	2	4	1	31	winter	21.9896793205834	4.54128744241995	3.72700912916442	216.658696058009	107.096043904313	1	0	1	Tief	1	0	1	under	2	2	1	2
68	SIM	121	1	2	1	31	winter	20.2799763259496	3.9127532664175098	3.63929381937894	183.660849832873	80.3315420427113	1	0	1	Tief	1	0	1	over	2	2	1	2
68	SIM	145	1	2	2	31	winter	23.7543825825699	4.43917816253603	3.7805130726466	185.229318785063	96.4540018035796	1	0	1	Tief	1	0	1	opt	1	3	1	2
68	SIM	193	1	3	1	31	winter	33.7293709358757	3.11566078680237	3.1764060547669	216.519681597206	105.671183145341	1	0	1	Tief	1	0	1	over	1	3	1	2
68	SIM	90	2	3	2	31	winter	30.2070632404815	4.11036114210314	3.55906515321967	208.488243255574	145.650889826923	1	0	1	Tief	1	0	1	opt	2	3	1	2
68	SIM	128	1	3	2	31	winter	28.9069640962377	3.91471338545301	3.77386121910945	209.0729788411	58.6452559932843	1	0	1	Tief	1	0	1	opt	1	3	1	2
68	SIM	94	1	2	2	31	winter	23.8690856755891	3.68681930737534	3.4139658965542	263.283637392047	124.048630099133	1	0	1	Tief	1	0	1	opt	1	2	1	2
68	SIM	243	1	3	1	31	winter	25.6960226206263	3.69191061035849	3.34743390591008	176.640821843956	86.9598668084528	1	0	1	Tief	1	0	1	opt	1	2	1	2
69	SIM	289	2	1	3	31	spring	18.9238675569329	4.71691991116395	3.88343524006926	202.834551404793	33.8887073729326	1	0	2	Tief	1	0	0	opt	1	1	0	2
69	SIM	304	2	2	2	31	spring	27.0384061437139	4.77971251399369	3.6512132137049598	159.882598907976	60.347494433534	1	0	2	Tief	1	0	0	over	1	3	0	2
69	SIM	348	2	1	1	31	spring	29.1764093206646	4.12789988267314	3.55106075947667	245.251321831188	43.3172187757861	1	0	2	Tief	1	0	0	over	1	2	0	2
69	SIM	46	1	2	1	29	spring	28.0808147540068	4.3675005794954895	3.4007324647523998	238.079485734955	15.2242924247722	1	0	2	Tief	1	0	0	over	2	2	0	2
69	SIM	133	2	2	3	29	spring	28.9280366478284	3.7376980449339	3.56149154374812	174.639475397106	84.5922472125367	1	0	2	Tief	1	0	0	over	2	2	0	2
69	SIM	249	2	2	3	30	spring	20.470792504014	4.45143699009423	4.18139777926273	148.49972489768	106.991845413464	1	0	2	Tief	1	0	0	opt	2	3	0	2
69	SIM	34	1	2	2	30	spring	26.2116618082975	4.04424193576959	3.60315486473305	186.596404184909	26.2374196651708	1	0	2	Tief	1	0	0	opt	2	3	0	2
69	SIM	186	1	2	1	31	spring	24.0010514398267	4.48866462487693	3.39595472117077	188.23475102315	222.867502097713	1	0	2	Tief	1	0	0	opt	1	1	0	2
69	SIM	115	3	3	2	29	spring	26.6542488815434	3.76707655683672	3.35274000044379	150.206485789201	1601.29906712114	1	0	2	Tief	1	0	0	over	1	3	0	2
69	SIM	374	1	1	1	31	spring	32.2466139378675	3.76660832456017	3.83601912877218	169.692383767125	68.4898644343386	1	0	2	Tief	1	0	0	over	1	3	0	2
69	SIM	43	2	3	1	29	spring	22.7234993415294	3.98536519694723	3.4724949880263702	177.93241154557	23.1468461689387	1	0	2	Tief	1	0	0	opt	1	2	0	2
69	SIM	126	2	2	1	31	spring	31.869290104889	3.92404156653117	2.89770600024736	180.836295387891	15.8985590180889	1	0	2	Tief	1	0	0	under	2	1	0	2
69	SIM	159	1	2	1	31	spring	28.4739096091582	3.8987704999564903	3.559672606202	217.273198632229	533.400815621033	1	0	2	Tief	1	0	0	over	1	2	0	2
69	SIM	177	2	1	1	31	spring	27.8113966900837	4.12887700225381	3.45435536238747	160.782112177461	49.4951093210471	1	0	2	Tief	1	0	0	over	1	1	0	2
69	SIM	223	2	3	1	30	spring	23.9384035341298	4.5383336310716	4.00805231721605	209.988695303662	257.405199553116	1	0	2	Tief	1	0	0	opt	2	2	0	2
69	SIM	82	1	2	1	31	spring	28.0546196067345	3.60556925409063	3.4947302147253	207.402459148027	227.577414273403	1	0	2	Tief	1	0	0	over	2	3	0	2
69	SIM	177	3	2	2	30	spring	33.4952200293047	4.23649369851581	3.52441067431252	195.758134369433	309.538437240693	1	0	2	Tief	1	0	0	opt	2	3	0	2
69	SIM	91	3	2	4	29	spring	29.6003327173476	4.5744334243719695	3.6150921846476303	186.229186861698	57.9489857355842	1	0	2	Tief	1	0	0	under	1	3	0	2
69	SIM	107	3	2	2	30	spring	21.5100882107435	4.2171426154717	3.64736111046207	188.049000823841	415.142277786863	1	0	2	Tief	1	0	0	over	2	3	0	2
69	SIM	178	1	2	1	31	spring	23.9754567596684	4.64666029540176	3.37916961546431	208.916382162804	21.4566642360817	1	0	2	Tief	1	0	0	over	1	1	0	2
69	SIM	117	1	2	1	29	spring	28.0007937836031	3.99048701877557	3.75804087873226	181.13430003107	38.5106038922109	1	0	2	Tief	1	0	0	over	1	3	0	2
69	SIM	205	3	2	4	30	spring	26.4621187679593	4.34328771740823	3.77226384796473	194.879311454929	137.136668585113	1	0	2	Tief	1	0	0	over	2	3	0	2
69	SIM	342	1	2	1	31	spring	24.1769320823383	4.43926757418522	3.30316111808084	166.820324044999	189.542339226909	1	0	2	Tief	1	0	0	over	1	3	0	2
69	SIM	67	3	2	2	30	spring	25.6893852048489	4.88839733701244	3.89926184424937	186.176900178998	21.9668132732652	1	0	2	Tief	1	0	0	opt	2	2	0	2
69	SIM	222	1	2	2	31	spring	20.9048995864805	4.65966783308082	3.77352189604966	170.333920349282	54.5633773149441	1	0	2	Tief	1	0	0	over	1	3	0	2
69	SIM	217	1	2	1	30	spring	28.3229040873682	4.2730181544254	3.13577130196834	255.036338708929	50.6952919419082	1	0	2	Tief	1	0	0	under	1	1	0	2
69	SIM	95	1	1	2	31	spring	26.7301272956614	4.37812551323444	3.83171226142995	199.428329748132	37.7032553587952	1	0	2	Tief	1	0	0	under	2	3	0	2
69	SIM	190	1	1	1	31	spring	28.9625214396606	3.86775741375209	3.08596120719483	168.579441678492	72.2662880111115	1	0	2	Tief	1	0	0	opt	1	1	0	2
69	SIM	74	2	4	1	30	spring	24.8	4.51	3.34	151	66	1	0	2	Tief	1	0	0	opt	1	1	0	2
69	SIM	490	1	2	4	29	spring	23.4941350956221	4.05561974517568	3.70235573245272	187.42611447549	30.1356432934623	1	0	2	Tief	1	0	0	over	2	1	0	2
69	SIM	186	1	2	1	31	spring	24.0010514398267	4.48866462487693	3.39595472117077	188.23475102315	222.867502097713	1	0	2	Tief	1	0	0	over	1	1	0	2
69	SIM	230	3	2	1	31	spring	29.9261348932845	4.29319162052303	3.71728553810115	183.76897234796	333.642168778757	1	0	2	Tief	1	0	0	over	2	3	0	2
69	SIM	156	1	2	3	29	spring	30.087426481732	3.93850743969371	3.38849249439401	212.072299519979	23.1622204832503	1	0	2	Tief	1	0	0	opt	1	3	0	2
69	SIM	126	1	1	2	29	spring	33.9831729406932	4.02035380928094	3.71684351684456	182.792988851024	142.15581557627	1	0	2	Tief	1	0	0	over	1	3	0	2
69	SIM	246	1	1	1	31	spring	26.4048651441884	4.3789979004575	3.45712391359301	194.000411399697	394.538927328566	1	0	2	Tief	1	0	0	opt	1	1	0	2
69	SIM	158	1	1	1	31	spring	25.7972416922251	4.09177752893716	3.55146022361516	153.564220755725	15.3277573173735	1	0	2	Tief	1	0	0	over	1	1	0	2
69	SIM	198	1	2	1	29	spring	27.859121395705	4.19613994956956	3.46715216652399	194.336161509447	163.612476163541	1	0	2	Tief	1	0	0	over	1	3	0	2
69	SIM	86	1	2	1	31	spring	28.9091918762534	3.75274380421074	3.3367734200562102	191.095488361609	20.9182404611975	1	0	2	Tief	1	0	0	opt	2	2	0	2
69	SIM	179	2	2	2	29	spring	29.6260011336324	4.15524469290748	3.32264061101992	146.205452818871	36.7641593779351	1	0	2	Tief	1	0	0	opt	2	1	0	2
69	SIM	88	1	2	1	29	spring	25.5062293254135	3.82118357182857	3.01112127857443	290.559178591428	57.900330793384	1	0	2	Tief	1	0	0	opt	1	1	0	2
69	SIM	208	2	1	2	31	spring	25.5780853335434	3.89210611995244	3.45308974260267	180.789771135783	30.4672252804295	1	0	2	Tief	1	0	0	over	2	2	0	2
69	SIM	215	2	2	1	29	spring	26.6131984849086	4.58202883375325	3.67156973566044	172.403567118362	34.8655904121428	1	0	2	Tief	1	0	0	opt	1	2	0	2
80	SIM	74	2	2	1	26	spring	25.7485698413251	4.10771730148227	2.98600111107242	208.085253984285	25.9141904795071	2	0	1	HooA	1	0	0	opt	1	1	0	2
80	SIM	157	3	3	1	26	spring	28.3567669114596	4.28664042529929	3.44025487096654	249.002290787555	133.926246039639	2	0	1	HooA	1	0	0	opt	2	2	0	2
80	SIM	288	2	2	2	29	spring	31.1960679102002	3.75643409943609	3.70012648139211	226.593589959857	156.679115417948	2	0	1	HooA	1	0	0	opt	3	3	0	2
80	SIM	192	2	3	2	26	spring	27.5530860760068	4.44232113098209	3.6403406419889	251.841844083131	213.839792690005	2	0	1	HooA	1	0	0	opt	1	2	0	2
80	SIM	213	2	4	2	29	spring	22.3200995632934	4.45823349526756	3.26106536405736	217.564819791803	151.326879916083	2	0	1	HooA	1	0	0	under	2	3	0	2
80	SIM	150	4	3	2	29	spring	26.7301851104256	4.47797274558024	3.65884274987106	279.026001255658	90.7833838927775	2	0	1	HooA	1	0	0	under	2	2	0	2
80	SIM	149	2	2	1	29	spring	24.2220267459993	4.36579275405033	3.3827493053296998	214.494859081305	24.3185953208911	2	0	1	HooA	1	0	0	opt	2	1	0	2
80	SIM	301	1	3	1	26	spring	33.6181882766233	3.89068140320264	3.4672327384302	249.77832590479	121.30640608655	2	0	1	HooA	1	0	0	opt	2	2	0	2
80	SIM	142	2	2	4	29	spring	24.0368810762763	4.7949310684931	3.90925001686542	210.042486152222	47.642236966315	2	0	1	HooA	1	0	0	over	2	3	0	2
80	SIM	150	4	3	2	29	spring	26.7301851104256	4.47797274558024	3.65884274987106	279.026001255658	90.7833838927775	2	0	1	HooA	1	0	0	opt	2	2	0	2
80	SIM	407	2	3	4	26	spring	29.4545460899886	4.59059276701979	3.7483425250194	252.132940370098	75.605759997731	2	0	1	HooA	1	0	0	opt	2	3	0	2
80	SIM	72	1	3	2	29	spring	33.837010274313	3.7450496199099	3.57995069393768	212.688033342305	22.7766637003051	2	0	1	HooA	1	0	0	over	3	3	0	2
80	SIM	19	1	3	2	29	spring	32.2927026936597	4.08539386682521	3.65477988109577	226.0457114489	23.182111364661	2	0	1	HooA	1	0	0	opt	2	3	0	2
80	SIM	303	1	2	1	26	spring	26.2815023085744	3.49093385903882	3.31596132167459	252.078572320258	15.0831234332024	2	0	1	HooA	1	0	0	opt	1	1	0	2
80	SIM	17	3	3	1	29	spring	30.2070192091335	4.74606051428369	3.92273109030485	215.262600157613	181.267126179101	2	0	1	HooA	1	0	0	over	2	3	0	2
80	SIM	124	2	3	1	26	spring	28.6025480473703	4.20746230019477	3.99459035072062	262.065595103352	52.5020023210016	2	0	1	HooA	1	0	0	opt	1	2	0	2
80	SIM	160	2	3	1	26	spring	23.3222344856041	3.9070147691409502	3.34704959891035	219.449880473271	56.69649402	2	0	1	HooA	1	0	0	over	1	2	0	2
80	SIM	229	2	2	1	29	spring	30.7000251467891	3.97150941301128	3.45418238248712	288.695979377166	707.695693538558	2	0	1	HooA	1	0	0	over	2	3	0	2
80	SIM	124	2	3	1	26	spring	28.6025480473703	4.20746230019477	3.99459035072062	262.065595103352	52.5020023210016	2	0	1	HooA	1	0	0	over	1	2	0	2
80	SIM	222	2	1	1	29	spring	30.8272906011123	4.32209358800007	3.65381507724181	215.609652859856	324.972857657338	2	0	1	HooA	1	0	0	under	1	3	0	2
80	SIM	178	2	2	2	29	spring	25.2643980894444	3.8902535101607603	3.62691611722643	303.036889848722	240.631140959476	2	0	1	HooA	1	0	0	over	1	2	0	2
80	SIM	114	2	3	3	26	spring	34.5398988559539	4.16135844123335	3.59427593757591	186.145585479775	43.6270723605348	2	0	1	HooA	1	0	0	over	2	3	0	2
80	SIM	138	2	3	2	26	spring	24.7403086567004	3.28109894596114	3.10927934338915	186.690979971787	60.6502611021147	2	0	1	HooA	1	0	0	over	1	1	0	2
80	SIM	295	1	2	1	26	spring	34.5619284280536	3.6068706516366698	3.44268094499709	242.400331098884	41.4372274410288	2	0	1	HooA	1	0	0	opt	2	2	0	2
80	SIM	84	1	1	1	26	spring	26.0349036423136	4.97740526783797	3.20789963719145	281.810818453446	25.1443999430875	2	0	1	HooA	1	0	0	opt	1	1	0	2
80	SIM	171	2	2	1	29	spring	31.807592409436	4.36891249911376	3.55939291228671	239.93610028465	21.3439425957804	2	0	1	HooA	1	0	0	over	1	3	0	2
80	SIM	131	1	3	1	29	spring	26.1493132749012	4.34038191654431	3.60312753013347	209.325582917105	70.8972893988768	2	0	1	HooA	1	0	0	opt	2	3	0	2
80	SIM	365	1	3	1	29	spring	26.3099846010259	3.98259945572482	3.47706936943576	246.770785490734	128.725949220829	2	0	1	HooA	1	0	0	opt	2	3	0	2
80	SIM	47	4	3	1	29	spring	27.3703320101923	4.87542318065465	3.63060700543378	236.976099081911	62.1560031991933	2	0	1	HooA	1	0	0	opt	2	2	0	2
80	SIM	161	3	2	2	26	spring	25.7212025380033	3.8511724484544	3.73869917365429	198.729736141777	280.563027681236	2	0	1	HooA	1	0	0	over	1	3	0	2
80	SIM	320	2	2	1	29	spring	25.9071826850963	5.04249456727902	3.8012902873345498	221.323129092457	22.7708593355104	2	0	1	HooA	1	0	0	opt	2	1	0	2
80	SIM	232	4	2	3	29	spring	34.2990981847108	3.7199489950741897	3.3682512379850102	219.051074527934	24.6458484574446	2	0	1	HooA	1	0	0	opt	2	3	0	2
80	SIM	149	4	2	1	29	spring	27.4209832589363	4.61221559367925	3.6700810139588302	217.794892828998	73.6060980987064	2	0	1	HooA	1	0	0	under	2	3	0	2
80	SIM	258	1	2	1	29	spring	18.7904470979487	4.87336099144938	3.8932444904895602	276.913936188464	43.4144915367196	2	0	1	HooA	1	0	0	opt	1	1	0	2
80	SIM	142	2	2	4	29	spring	24.0368810762763	4.7949310684931	3.90925001686542	210.042486152222	47.642236966315	2	0	1	HooA	1	0	0	under	2	3	0	2
80	SIM	84	4	2	1	26	spring	24.9722808279588	4.76258047415888	3.43992037503475	212.216941964116	35.2629893445611	2	0	1	HooA	1	0	0	opt	4	2	0	2
80	SIM	128	4	2	1	29	spring	22.3983434956491	4.81351059349236	3.25977658373072	291.350150651551	24.5120656509852	2	0	1	HooA	1	0	0	opt	4	1	0	2
80	SIM	288	2	2	2	29	spring	31.1960679102002	3.75643409943609	3.70012648139211	226.593589959857	156.679115417948	2	0	1	HooA	1	0	0	opt	3	3	0	2
80	SIM	52	1	2	1	29	spring	31.9583430909228	4.18646625017083	3.41018447413667	228.091819444257	47.9647462646346	2	0	1	HooA	1	0	0	opt	2	3	0	2
80	SIM	99	2	3	2	26	spring	28.0910972948842	3.96337543097288	3.7017591037226403	226.430422510087	420.121532727194	2	0	1	HooA	1	0	0	opt	2	3	0	2
80	SIM	38	3	3	2	29	spring	24.0750334099217	4.58075115586385	3.4819329233269	246.117737822758	15.9932867884	2	0	1	HooA	1	0	0	opt	2	2	0	2
80	SIM	50	1	2	3	26	spring	28.4696591669588	4.72758257782716	3.89719459971157	253.639679572309	77.7714216116287	2	0	1	HooA	1	0	0	opt	1	3	0	2
80	SIM	309	2	2	1	29	spring	33.7645881574042	3.97842332248028	3.81597280471599	241.486238809549	134.23919957251	2	0	1	HooA	1	0	0	under	2	3	0	2
80	SIM	29	2	1	1	26	spring	35.1473939493777	4.25968310564054	3.534930738475	201.129278017585	154.6192754978	2	0	1	HooA	1	0	0	opt	2	3	0	2
80	SIM	417	2	3	1	26	spring	27.3505468296181	4.50791627692547	3.7918980788861	272.741413924252	146.786627397442	2	0	1	HooA	1	0	0	over	1	3	0	2
80	SIM	362	1	2	1	26	spring	27.8818133573723	4.21879166540974	3.81894765539356	259.474047208489	68.6024033521801	2	0	1	HooA	1	0	0	opt	1	2	0	2
80	SIM	213	2	4	2	29	spring	22.3200995632934	4.45823349526756	3.26106536405736	217.564819791803	151.326879916083	2	0	1	HooA	1	0	0	under	2	3	0	2
80	SIM	154	2	3	1	26	spring	30.8562608767089	3.82219733345997	3.5964956623774897	241.229245005361	75.4334970546932	2	0	1	HooA	1	0	0	over	2	3	0	2
80	SIM	76	1	2	2	29	spring	26.1342748379787	5.1920913990602	3.22932402381719	255.344335142581	27.3113297148379	2	0	1	HooA	1	0	0	opt	2	1	0	2
80	SIM	67	1	2	1	26	spring	19.2312320227161	4.92411735587976	3.54972841719377	223.312320227161	37.2715828062269	2	0	1	HooA	1	0	0	opt	1	1	0	2
80	SIM	85	3	3	3	29	spring	23.433570540673	4.88596316622005	3.89425295019144	206.542305068712	254.414544563036	2	0	1	HooA	1	0	0	under	2	3	0	2
80	SIM	65	2	2	1	26	spring	35.7591693977864	4.05268303526292	3.21596430865628	272.959942555618	83.706376682562	2	0	1	HooA	1	0	0	opt	2	3	0	2
80	SIM	218	2	2	2	26	spring	25.1321520031072	3.70463729383262	3.82684984341181	223.157407345369	99.2665190627751	2	0	1	HooA	1	0	0	opt	3	3	0	2
80	SIM	231	2	2	1	29	spring	30.9274033474894	4.17163298074776	3.4139209573305	216.81023839787	75.2271717168532	2	0	1	HooA	1	0	0	over	1	3	0	2
80	SIM	162	1	2	3	26	spring	28.4114381313083	4.67730681665227	3.80557218554039	238.991720190348	27.5663670661865	2	0	1	HooA	1	0	0	opt	2	2	0	2
80	SIM	291	1	2	1	29	spring	21.8950577705364	4.22522880813984	3.8512420723305603	200.311676664946	275.171202151103	2	0	1	HooA	1	0	0	over	2	1	0	2
80	SIM	327	2	2	2	29	spring	23.8131353417168	4.31071297193301	3.63328814984788	228.212161500752	715.720583586955	2	0	1	HooA	1	0	0	opt	2	3	0	2
80	SIM	261	1	2	4	29	spring	24.8751888138605	4.33245019116336	3.63797895258949	219.974815751478	92.9517871277797	2	0	1	HooA	1	0	0	opt	2	3	0	2
80	SIM	315	1	2	2	29	spring	23.4628101062081	4.50832591709167	3.53167176590533	201.960488641902	70.7691170216057	2	0	1	HooA	1	0	0	over	1	1	0	2
80	SIM	369	2	2	1	29	spring	24.965491199587	4.44961312883191	3.55810084638027	246.803193000267	1212.81139705029	2	0	1	HooA	1	0	0	over	2	3	0	2
80	SIM	234	1	2	1	29	spring	31.2484345391662	3.47229185377818	3.52130320425174	228.697071435845	117.205185438531	2	0	1	HooA	1	0	0	opt	2	3	0	2
82	H	75	1	2	4	30	spring	30.8382765408002	3.44158836722102	3.15206096637296	173.05203106231	58.3007679204415	2	0	2	Tief	1	0	0	under	1	3	0	3
82	H	295	1	1	1	31	spring	25.5496175597391	4.16227940422293	3.42521124416667	198.977133547306	98.3642744435291	2	0	2	Tief	1	0	0	over	1	1	0	3
82	H	329	2	2	2	30	spring	28.3931078347583	3.5808967984574602	3.4099108332683	222.623801205668	583.525801504547	2	0	2	Tief	1	0	0	over	1	1	0	3
82	H	116	1	4	1	31	spring	31.2747977518008	4.0459642206541	3.7033665687787	250.550287654136	428.457437310668	2	0	2	Tief	1	0	0	over	1	1	0	3
82	H	106	1	2	1	31	spring	31.8038018487811	4.33409008330154	3.57408258977186	197.620819637119	119.368974937785	2	0	2	Tief	1	0	0	under	1	2	0	3
82	H	165	2	2	4	30	spring	34.5350650613115	3.72439528221	3.41712181760917	211.297919245526	194.310333771573	2	0	2	Tief	1	0	0	opt	2	3	0	3
82	H	21	2	2	1	30	spring	42.2003682417696	2.92000931849282	3.26677609907383	226.370584709437	121.64671755058001	2	0	2	Tief	1	0	0	under	1	1	0	3
82	H	550	1	2	2	31	spring	25.6065938848071	4.25535969199718	3.66740317715413	222.868135291263	132.180934528776	2	0	2	Tief	1	0	0	under	1	3	0	3
82	H	246	1	2	2	31	spring	27.9849122929161	4.21994070223579	3.62588152858777	227.973221843571	343.533530127595	2	0	2	Tief	1	0	0	opt	1	3	0	3
82	other	138	1	1	2	31	spring	25.141403067026	4.75159374281561	3.68469438873875	227.281655399802	179.92724087734	2	0	2	Tief	1	0	0	under	2	1	0	3
82	H	116	1	4	1	31	spring	31.2747977518008	4.0459642206541	3.7033665687787	250.550287654136	428.457437310668	2	0	2	Tief	1	0	0	opt	1	1	0	3
82	H	506	1	2	1	30	spring	32.8395671231764	3.2411588937856	3.34434689051837	202.2762926028	58.3459543824976	2	0	2	Tief	1	0	0	over	1	3	0	3
82	H	291	1	2	1	31	spring	23.8472667681983	3.10384708036054	3.44446384604012	157.631173823884	148.625372439965	2	0	2	Tief	1	0	0	opt	1	1	0	3
82	H	270	1	1	3	30	spring	35.4668629119427	4.10963234138475	3.27180948815563	221.467023540031	67.3921505050178	2	0	2	Tief	1	0	0	opt	1	3	0	3
82	H	269	1	2	1	31	spring	31.5636429538666	3.47049696230559	3.25294058291319	202.960876914888	3156.25217956764	2	0	2	Tief	1	0	0	opt	1	2	0	3
82	H	243	2	2	1	30	spring	28.3763267569349	3.77499584792943	3.7249540428751002	222.070960980297	107.562382882836	2	0	2	Tief	1	0	0	opt	1	2	0	3
82	H	22	2	2	1	30	spring	28.7110573893013	4.08237249021649	3.5739529321451498	210.511881586933	75.0166490289987	2	0	2	Tief	1	0	0	over	2	1	0	3
82	H	94	1	1	2	31	spring	33.3911447562795	4.14185678680721	3.36767343331746	256.155328345648	85.82856433471309	2	0	2	Tief	1	0	0	under	1	2	0	3
82	H	387	1	2	1	31	spring	35.2087146031941	3.85851632297623	3.34214069893781	218.435694109153	208.46653562235	2	0	2	Tief	1	0	0	opt	1	2	0	3
82	H	123	1	2	2	30	spring	34.2275387833157	3.11480748277941	3.19315148026313	219.450290996397	69.6840791775922	2	0	2	Tief	1	0	0	over	2	2	0	3
82	H	20	1	2	2	30	spring	24.5615190641004	3.66870294553871	3.47325682020128	153.705030300109	1398.98384788652	2	0	2	Tief	1	0	0	opt	4	3	0	3
82	H	437	3	2	2	30	spring	29.2688752632708	4.03517669488159	4.03694839090823	242.123062045732	899.696091210654	2	0	1	Tief	1	0	0	over	2	2	0	3
82	H	450	1	2	2	30	spring	33.1192405694627	4.30186536785934	3.57338928807235	233.473628957176	87.4551252681972	2	0	1	Tief	1	0	0	over	2	2	0	3
82	H	194	1	2	1	30	spring	33.9148754826435	3.4600507334437998	3.0657734494432898	216.691171017559	54.1456280965034	2	0	2	Tief	1	0	0	over	1	1	0	3
82	H	289	1	1	3	30	spring	31.7493661513941	4.21607789645067	3.3233866341074	181.743153689184	1439.83502918211	2	0	2	Tief	1	0	0	opt	2	3	0	3
82	H	178	1	2	2	31	spring	29.6409579981147	4.34325126924068	3.22303830382128	266.483576149428	274.790872322107	2	0	2	Tief	1	0	0	opt	2	1	0	3
82	H	207	1	2	3	31	spring	30.2934464253713	3.44628682972749	3.14970178298934	207.791327367489	248.867723990462	2	0	2	Tief	1	0	0	opt	2	1	0	3
82	H	234	3	2	4	31	spring	25.1668508617536	4.37704827347687	3.61047527463597	259.538070144549	243.968263260887	2	0	2	Tief	1	0	0	under	2	3	0	3
82	H	88	1	2	1	30	spring	29.8463566078929	3.6001553154823798	3.10318977128994	235.560586774441	37.3542870947768	2	0	2	Tief	1	0	0	under	1	2	0	3
82	H	550	1	2	2	31	spring	25.6065938848071	4.25535969199718	3.66740317715413	222.868135291263	132.180934528776	2	0	2	Tief	1	0	0	over	1	3	0	3
82	H	21	2	2	1	30	spring	42.2003682417696	2.92000931849282	3.26677609907383	226.370584709437	121.64671755058001	2	0	2	Tief	1	0	0	under	1	1	0	3
82	H	169	1	2	2	30	spring	36.7270090219196	3.44538778974186	3.2010886540328	251.859809258713	39.3869613345602	2	0	2	Tief	1	0	0	under	1	3	0	3
82	H	214	1	1	3	31	spring	20.2564262033208	4.12950712257981	3.59451186679732	207.844660874012	185.794629638514	2	0	2	Tief	1	0	0	opt	1	1	0	3
82	H	277	2	2	4	31	spring	30.3889629132833	3.64846829933588	3.3505585742527098	244.038980120802	880.672134213246	1	0	2	Tief	1	0	0	under	3	3	0	3
82	H	311	1	2	1	31	spring	28.8522905478446	4.45509856057528	3.78619549877912	198.975393454357	135.477150960799	1	0	2	Tief	1	0	0	opt	2	2	0	3
82	H	405	1	2	2	31	spring	26.3955505839692	4.32548293521316	3.84651060103097	195.318035416457	49.3846452298255	1	0	2	Tief	1	0	0	opt	1	1	0	3
82	H	378	2	1	5	31	spring	30.8017141000638	3.75770125753246	3.33847995503558	160.37902656632	193.433795622052	1	0	2	Tief	1	0	0	opt	2	3	0	3
82	H	306	1	1	1	31	spring	21.6350132149577	3.7767997001724503	3.55738421268589	188.11431286506	36.4242811763793	1	0	2	Tief	1	0	0	opt	1	1	0	3
82	H	413	1	1	1	31	spring	28.258505875507	3.66679901416631	3.43343781683389	219.680394509505	184.972166639013	1	0	2	Tief	1	0	0	over	1	3	0	3
82	H	394	1	1	3	31	spring	30.3193521688986	3.6193010746035	3.23524696990661	163.523780325564	320.34058307468	1	0	2	Tief	1	0	0	over	2	3	0	3
82	H	233	1	3	3	31	spring	32.4300800692519	3.70608097488153	3.33016573693352	232.30047080249	232.475920538797	1	0	2	Tief	1	0	0	under	3	2	0	3
82	H	24	1	2	1	31	spring	32.5827810611948	2.9397533305888	3.16000830883922	184.986361927171	23.9666823797124	1	0	2	Tief	1	0	0	over	1	2	0	3
82	H	93	1	2	2	31	spring	29.3013413168632	3.9677768800434	3.42574689478304	189.821450762612	755.486790408072	1	0	2	Tief	1	0	0	over	2	1	0	3
82	H	320	1	2	1	31	spring	27.8123006043833	3.91355976753009	3.68318485511925	246.556068744878	45.4348460884842	1	0	2	Tief	1	0	0	opt	2	1	0	3
82	H	454	2	2	3	31	spring	30.5973674000639	3.71930800556727	3.41067071436732	220.712214297051	826.047159936592	1	0	2	Tief	1	0	0	over	2	3	0	3
82	H	304	1	2	4	31	spring	18.9237329258245	3.75796682729818	3.5305472555019	184.082473073793	152.800015310432	1	0	2	Tief	1	0	0	over	2	3	0	3
82	H	171	3	3	5	31	spring	26.3118421789358	4.16951240785014	3.69834669419511	288.275460706598	111.16814650411	1	0	2	Tief	1	0	0	over	2	2	0	3
82	H	280	3	2	2	31	spring	25.7074928598587	3.53056553682617	3.37331603834011	194.330333213628	389.676068213735	1	0	2	Tief	1	0	0	opt	2	2	0	3
82	H	65	2	2	2	31	spring	29.0314388666609	4.13178767651278	3.53360611920102	262.400462119816	60.1110070498046	1	0	2	Tief	1	0	0	under	3	3	0	3
82	H	304	1	2	4	31	spring	18.9237329258245	3.75796682729818	3.5305472555019	184.082473073793	152.800015310432	1	0	2	Tief	1	0	0	opt	2	3	0	3
82	H	213	1	3	1	31	spring	26.1671816453292	4.28092914322864	3.56271668120104	286.783790435895	113.354816773241	1	0	2	Tief	1	0	0	opt	1	1	0	3
82	H	221	3	1	4	31	spring	27.7725167830741	4.3567790784959	3.6963934454133	272.290109734029	201.331243172283	1	0	2	Tief	1	0	0	opt	2	2	0	3
82	H	96	1	3	2	31	spring	33.9388072594222	3.57007978226222	2.88474170598667	272.276776762667	19.5430490022222	1	0	2	Tief	1	0	0	under	4	1	0	3
82	H	62	1	4	3	31	spring	34.7110209092078	4.1701692364042	3.32425684664647	221.47628268917	34.777265107787	1	0	2	Tief	1	0	0	under	2	3	0	3
82	H	154	1	3	1	30	spring	33.4037851237893	3.74201754502573	3.5144079981614897	185.568894385909	611.985202462423	2	0	2	Tief	1	0	0	opt	2	3	0	3
82	H	41	1	2	4	31	spring	27.9011647775021	3.43985566300311	3.71186967122555	246.822558242781	89.1743612543938	2	0	2	Tief	1	0	0	under	2	2	0	3
82	H	173	2	2	2	31	spring	26.845343445645	3.56591609223483	3.49611562249883	208.126132328363	22.7460914497067	2	0	2	Tief	1	0	0	over	4	1	0	3
82	H	99	2	2	1	31	spring	34.2374350157974	3.8957787676988502	3.55254487787797	211.077576805962	347.481467547278	2	0	2	Tief	1	0	0	over	1	3	0	3
82	H	119	2	2	3	31	spring	26.7556006022257	3.32515274369706	3.28301433193815	205.219969888714	202.319724507584	2	0	2	Tief	1	0	0	opt	2	1	0	3
82	H	101	1	3	2	30	spring	36.9117843639507	3.296645932569	3.33074804152024	229.631421274744	80.9109445064043	2	0	2	Tief	1	0	0	under	2	3	0	3
82	H	175	1	2	1	30	spring	25.5044991609093	3.52689072900389	3.28478853096501	244.554216773379	76.0224799829019	2	0	2	Tief	1	0	0	over	1	1	0	3
82	H	99	2	2	1	31	spring	34.2374350157974	3.8957787676988502	3.55254487787797	211.077576805962	347.481467547278	2	0	2	Tief	1	0	0	over	1	3	0	3
82	H	246	3	2	2	31	spring	32.7042160017141	3.61540296093324	3.28867980231172	210.454226988188	157.053660639503	2	0	2	Tief	1	0	0	under	4	3	0	3
82	H	329	2	2	2	30	spring	28.3931078347583	3.5808967984574602	3.4099108332683	222.623801205668	583.525801504547	2	0	2	Tief	1	0	0	under	1	1	0	3
82	H	22	2	2	1	30	spring	28.7110573893013	4.08237249021649	3.5739529321451498	210.511881586933	75.0166490289987	2	0	2	Tief	1	0	0	under	2	1	0	3
82	H	185	1	2	4	31	spring	33.1499222196349	3.71926082309427	3.3455354919402502	221.309313050563	60.4095149054229	2	0	2	Tief	1	0	0	under	2	3	0	3
82	H	368	1	2	2	31	spring	37.8743097781864	3.44450497632065	3.37526356251664	212.648549571602	237.725366180051	1	0	2	Tief	1	0	0	opt	2	2	0	3
82	H	405	1	2	2	31	spring	26.3955505839692	4.32548293521316	3.84651060103097	195.318035416457	49.3846452298255	1	0	2	Tief	1	0	0	over	1	1	0	3
82	H	398	1	1	1	31	spring	28.5457122082914	3.21528184532982	3.28404349939032	215.533207506934	119.886900114878	1	0	2	Tief	1	0	0	over	1	3	0	3
82	H	38	1	2	2	30	spring	29.8341261032412	3.80161425475041	3.4698369406825202	210.576042566908	13.3063411434337	1	0	2	Tief	1	0	0	over	2	1	0	3
82	H	277	1	2	2	26	spring	27.7444173876843	3.95553236248124	3.37517057937087	195.281464657914	39.0388025121691	1	0	2	Tief	1	0	0	opt	1	1	0	3
82	H	154	1	2	5	30	spring	36.661618214306	2.93203902618943	3.11659547247827	254.384508703806	43.265721284913496	1	0	2	Tief	1	0	0	opt	3	2	0	3
82	H	332	1	2	1	30	spring	31.994223319889	4.10148554356596	3.39496316353278	205.814507972425	62.0082896356723	1	0	2	Tief	1	0	0	opt	1	2	0	3
82	H	18	2	2	4	30	spring	35.7017234747563	3.94563123770055	3.5015606091099603	216.517860893036	292.874909926708	1	0	2	Tief	1	0	0	opt	1	3	0	3
82	H	354	2	2	2	30	spring	41.5086157929196	3.16008102734336	3.08873906110703	182.128874921477	322.194306863674	1	0	2	Tief	1	0	0	opt	2	3	0	3
82	H	269	1	2	1	26	spring	33.1129853814006	3.43955142829653	3.15703856576183	206.877179941779	62.6815304238425	1	0	2	Tief	1	0	0	opt	1	1	0	3
82	H	105	1	2	3	30	spring	28.309325364495	4.1930135253159	3.5352904516154	274.76856682434	201.330441438851	1	0	2	Tief	1	0	0	over	3	1	0	3
82	H	229	1	2	1	30	spring	23.9097168946369	3.46319674392677	3.25177682475384	262.975469418842	122.297017201606	1	0	2	Tief	1	0	0	opt	1	3	0	3
82	H	22	1	3	3	30	spring	31.959423260849	3.57502856769593	3.49742725049978	164.950720805258	287.364859105396	1	0	2	Tief	1	0	0	opt	2	3	0	3
82	H	261	2	2	2	26	spring	37.7781907004681	3.6164347024961	3.39607618793903	238.185056533424	87.7921495124561	1	0	2	Tief	1	0	0	under	2	2	0	3
82	H	39	2	3	1	30	spring	11.1	5.79	3.42	261	52	1	0	2	Tief	1	0	0	under	1	1	0	3
82	H	123	1	2	1	30	spring	25.494060550224	3.7575869202817	3.3448144744762898	185.258483925328	368.943743312336	1	0	2	Tief	1	0	0	over	1	1	0	3
82	H	162	1	3	2	26	spring	28.7339034062065	4.67150652481327	3.56473916738115	215.592896705271	496.43967109442	1	0	2	Tief	1	0	0	over	1	3	0	3
82	H	80	1	2	1	26	spring	28.5101796225919	3.52744367244047	3.35396595362612	110.499175789013	278.383625437276	1	0	2	Tief	1	0	0	opt	2	2	0	3
82	H	98	2	2	1	26	spring	25.0753980605487	4.01546674846263	3.42669684543519	231.938495151372	30.200436967833	1	0	2	Tief	1	0	0	over	1	1	0	3
82	H	330	1	2	1	26	spring	34.6606210036099	3.25671233180774	3.49930137612132	221.999525226206	89.4005817558141	1	0	2	Tief	1	0	0	over	1	2	0	3
82	H	41	1	1	2	26	spring	29.941402041715	4.13226003671853	3.28264092691504	190.135179722377	117.766534423232	1	0	2	Tief	1	0	0	over	1	3	0	3
82	H	259	1	1	1	26	spring	32.8175601373265	3.47597664841192	3.44006320976089	202.949931168048	170.401108387043	1	0	2	Tief	1	0	0	opt	1	3	0	3
82	H	34	1	2	1	26	spring	28.4011754861585	4.08260052994452	3.70012170675941	221.715770412462	20.495013795842	1	0	2	Tief	1	0	0	opt	2	2	0	3
82	H	27	1	3	1	30	spring	17.0700072860932	4.27900951193627	3.7060266428001603	183.54019693022	211.688660815634	1	0	2	Tief	1	0	0	over	1	1	0	3
82	H	331	1	1	3	30	spring	33.6386251909617	3.70460983792586	3.33921287722427	142.662496243932	75.8712106578342	1	0	2	Tief	1	0	0	over	2	3	0	3
82	H	36	1	2	2	26	spring	32.0888712298366	3.9735411902864097	3.77692187609541	243.779068594097	129.750597212307	1	0	2	Tief	1	0	0	over	1	2	0	3
82	H	76	1	2	3	26	spring	24.7777835706237	3.38818467213761	3.40729630758374	245.640687192116	90.8726204834959	1	0	2	Tief	1	0	0	opt	2	2	0	3
82	H	38	1	2	2	30	spring	29.8341261032412	3.80161425475041	3.4698369406825202	210.576042566908	13.3063411434337	1	0	2	Tief	1	0	0	opt	2	1	0	3
82	H	218	2	3	3	30	spring	32.1456338220306	3.2828298589225	3.03184083953141	236.908622475978	238.301669889148	1	0	2	Tief	1	0	0	under	4	3	0	3
82	H	81	1	3	2	30	spring	24.81680524429	4.28054516159522	3.5638315128491103	172.085916846869	54.2948823375272	1	0	2	Tief	1	0	0	opt	1	2	0	3
82	H	47	2	2	3	30	spring	33.3825480057824	3.69417056667726	3.46567591023489	240.757736195403	227.403407249055	1	0	2	Tief	1	0	0	opt	1	3	0	3
82	H	22	1	3	2	30	spring	27.4699158504465	4.00965125483825	3.7309613958723498	199.510465715524	18.7533797512728	1	0	2	Tief	1	0	0	opt	1	1	0	3
82	H	103	2	2	1	26	spring	27.4237773475021	4.53836826943326	3.03504388707843	216.639607581127	209.327836376282	1	0	2	Tief	1	0	0	opt	1	1	0	3
82	H	93	2	1	2	26	spring	28.9404290769287	3.47662964365809	3.03569841871061	202.32668869033	141.025107400939	1	0	2	Tief	1	0	0	over	1	1	0	3
82	H	376	1	3	1	30	spring	27.421095143139	4.11597165852741	3.33921954223632	230.327830208662	80.1447371163749	1	0	2	Tief	1	0	0	over	1	1	0	3
82	H	22	1	3	2	30	spring	27.4699158504465	4.00965125483825	3.7309613958723498	199.510465715524	18.7533797512728	1	0	2	Tief	1	0	0	opt	1	1	0	3
82	H	371	1	2	1	26	spring	29.0536401830139	4.33535732480579	3.61522869255344	229.860854402801	139.279398284448	1	0	2	Tief	1	0	0	opt	2	1	0	3
82	H	317	1	1	2	26	spring	28.0471448276983	3.8632554498204	3.47573607620673	169.260269034535	33.9208522104258	1	0	2	Tief	1	0	0	under	1	1	0	3
82	H	327	1	1	3	26	spring	36.214818877596	4.23854889806374	3.68263604989946	193.138106134119	105.230237459253	1	0	2	Tief	1	0	0	under	2	3	0	3
82	H	339	1	1	1	26	spring	22.7738760764818	4.81283279722874	3.67501462090027	194.955795681875	342.841249553605	1	0	2	Tief	1	0	0	opt	2	1	0	3
82	H	456	3	2	1	31	spring	25.8048886874754	3.6882304240517803	3.48248662040019	211.171762915507	99.7125751742123	1	0	2	Tief	1	0	0	under	4	1	0	3
82	H	15	1	3	1	31	spring	34.113337933324	3.79219669739454	3.59710249015101	271.480849327462	169.064317052674	1	0	2	Tief	1	0	0	opt	1	3	0	3
82	H	136	2	2	2	31	spring	30.5429375472762	5.00917683425798	3.49789401517994	220.778101415114	71.7504810483195	1	0	2	Tief	1	0	0	over	5	3	0	3
82	H	93	1	2	2	31	spring	29.3013413168632	3.9677768800434	3.42574689478304	189.821450762612	755.486790408072	1	0	2	Tief	1	0	0	over	2	1	0	3
82	H	204	3	4	2	31	spring	32.3747664483669	4.58690538908883	3.68055799548534	191.864105841374	64.6469864696035	1	0	2	Tief	1	0	0	over	1	3	0	3
82	H	47	2	4	3	31	spring	33.2006513035126	3.17570804063243	3.35561095980882	231.190963793494	52.7778629986436	1	0	2	Tief	1	0	0	under	2	3	0	3
82	H	213	2	3	2	31	spring	35.5182176666669	3.13863088394685	3.26123833952591	180.050353383672	95.1565509542399	1	0	2	Tief	1	0	0	opt	1	2	0	3
82	H	213	1	3	1	31	spring	26.1671816453292	4.28092914322864	3.56271668120104	286.783790435895	113.354816773241	1	0	2	Tief	1	0	0	opt	1	1	0	3
82	H	250	2	3	4	31	spring	29.4314194858098	4.26893508059251	3.66914265412665	309.653826535161	278.949583751974	1	0	2	Tief	1	0	0	under	5	3	0	3
82	H	408	1	2	5	31	spring	37.5442756649969	3.6618889477028	3.53368779021188	263.87270245294	207.18523429431	1	0	2	Tief	1	0	0	opt	3	2	0	3
82	H	291	1	2	2	31	spring	28.1092690714444	4.39601239420161	3.67482449703886	243.324984168005	343.95799933722	1	0	2	Tief	1	0	0	over	1	3	0	3
82	H	304	1	1	3	26	spring	28.2627530489378	2.92372538976251	3.27771540414842	231.719552248249	118.780465881322	1	0	2	Tief	1	0	0	under	2	1	0	3
101	SIM	277	3	1	1	26	spring	32.9942551359235	4.35554106242471	3.64289327015663	233.506483114853	32.0525758576558	1	0	1	Tief	1	0	0	opt	1	3	0	2
101	SIM	32	2	2	2	26	spring	27.3	5.72	3.99	257	201	1	0	1	Tief	1	0	0	opt	1	1	0	2
101	SIM	64	2	2	1	26	spring	28.8507741969301	4.19577833973359	3.26186635823924	283.281982018526	14.9274654329569	1	0	1	Tief	1	0	0	opt	1	1	0	2
101	SIM	268	2	3	1	30	spring	26.4628571203891	3.77556112787885	3.41185148343837	197.481769444972	40.4442829798009	1	0	1	Tief	1	0	0	over	2	3	0	2
101	SIM	130	4	1	1	26	spring	25.6499977890911	3.72264015231369	3.69087998601609	207.532331477017	105.417305885134	1	0	1	Tief	1	0	0	over	1	3	0	2
101	SIM	268	2	3	1	30	spring	26.4628571203891	3.77556112787885	3.41185148343837	197.481769444972	40.4442829798009	1	0	1	Tief	1	0	0	opt	2	3	0	2
101	SIM	339	3	2	1	26	spring	17.8891692066056	4.78021667231641	3.79272899838567	194.844387959573	141.068694181327	1	0	1	Tief	1	0	0	over	1	2	0	2
101	SIM	35	2	2	1	26	spring	32.6958053822546	3.8831179976077	3.6663530428796998	280.298560487274	65.7561625994435	1	0	1	Tief	1	0	0	opt	2	3	0	2
101	SIM	63	1	2	1	26	spring	28.9384233530251	3.9293448272322	3.36853721501019	208.764239518003	86.2352130988104	1	0	1	Tief	1	0	0	opt	2	2	0	2
101	SIM	184	1	2	1	30	spring	25.0376310098828	4.43941343143587	3.85557524804902	195.718904978935	68.5313945486446	1	0	1	Tief	1	0	0	over	2	3	0	2
101	SIM	138	2	1	1	26	spring	26.4591983263583	3.81821743427227	3.63916570161112	194.986450892979	73.6015528770758	1	0	1	Tief	1	0	0	over	2	3	0	2
101	SIM	343	1	2	2	30	spring	29.4727552483128	3.96891054465307	3.9142836378027	197.423025800412	64.0140306948571	1	0	1	Tief	1	0	0	over	2	2	0	2
101	SIM	26	2	3	1	26	spring	25.9090107469888	4.06104217396157	3.6127074254493	212.427463097647	231.041801850308	1	0	1	Tief	1	0	0	opt	2	3	0	2
101	SIM	62	2	2	1	26	spring	28.5730450068196	4.74378258321967	3.20621107094146	162.784486971334	30.797202967260098	1	0	1	Tief	1	0	0	opt	2	1	0	2
101	SIM	84	2	3	3	30	spring	28.5868362438192	3.79016978213384	3.41201894215714	235.523436429034	40.0459452231454	1	0	1	Tief	1	0	0	over	4	3	0	2
101	SIM	184	2	1	1	26	spring	32.4085847272078	3.86340938088363	3.46636377084535	223.073598856586	134.634120389451	1	0	1	Tief	1	0	0	over	1	3	0	2
101	SIM	85	1	4	1	30	spring	28.3604461148735	3.42220580182398	3.05577014879208	307.314576875907	30.2349917337734	1	0	1	Tief	1	0	0	opt	2	1	0	2
101	SIM	412	2	3	3	30	spring	23.6625237696111	4.30003663260852	4.04848725877257	205.099432061024	231.276482374542	1	0	1	Tief	1	0	0	over	2	3	0	2
101	SIM	201	1	1	1	26	spring	26.1772755549196	4.00917506915747	3.49643236581696	222.579015748352	47.0857185535452	1	0	1	Tief	1	0	0	opt	2	3	0	2
101	SIM	31	1	2	1	30	spring	26.7668129033232	3.99244256865099	3.63836458228522	181.656330537987	72.9366503394331	1	0	1	Tief	1	0	0	opt	2	3	0	2
101	SIM	132	2	3	1	30	spring	32.9278011220617	3.15224457740466	3.14843630917199	235.495698404716	43.2751687787246	1	0	1	Tief	1	0	0	under	2	2	0	2
101	SIM	275	2	1	1	26	spring	29.3612359424018	3.40550398400041	3.61621120712752	224.45405074445	87.8271533171009	1	0	1	Tief	1	0	0	opt	2	3	0	2
101	SIM	2	1	1	2	26	spring	22.7937578335457	4.02580900688021	3.89159618359776	200.004703718664	238.139246134078	1	0	1	Tief	1	0	0	over	1	3	0	2
101	SIM	115	3	3	2	30	spring	34.9165541472527	4.16935711437768	3.55453560132519	209.57707325367	45.2396403332707	1	0	1	Tief	1	0	0	opt	4	3	0	2
101	SIM	26	1	1	1	26	spring	28.7311332484901	3.84497735895124	3.26707551913924	159.201626667705	54.5213497251414	1	0	1	Tief	1	0	0	opt	2	2	0	2
101	SIM	31	3	2	2	26	spring	26.1303180678694	4.48050021904568	3.7838452096643103	319.998747265395	54.6312366646012	1	0	1	Tief	1	0	0	opt	1	1	0	2
101	SIM	31	3	2	2	26	spring	26.1303180678694	4.48050021904568	3.7838452096643103	319.998747265395	54.6312366646012	1	0	1	Tief	1	0	0	under	1	1	0	2
101	SIM	116	2	2	1	26	spring	26.5533786148379	4.12118214869442	3.52833835002048	223.789131849205	288.780513667384	1	0	1	Tief	1	0	0	over	1	3	0	2
101	SIM	2	1	1	3	26	spring	31.2281284090474	4.54142706613446	3.86889401052239	188.711312662335	31.3375749612421	1	0	1	Tief	1	0	0	over	2	3	0	2
101	SIM	358	3	2	3	30	spring	28.26886160358	3.57585034522346	3.70824253781468	169.109893861776	296.75517660053	1	0	1	Tief	1	0	0	over	2	3	0	2
101	SIM	0	1	1	1	26	spring	21.4970211508545	4.48961356510676	3.68105520034437	175.260910069399	274.301561678373	1	0	1	Tief	1	0	0	opt	2	2	0	2
101	SIM	26	2	3	1	26	spring	25.9090107469888	4.06104217396157	3.6127074254493	212.427463097647	231.041801850308	1	0	1	Tief	1	0	0	opt	2	3	0	2
101	SIM	168	2	1	2	26	spring	29.6154351019134	3.7627953286572	3.42131509493753	225.151583155559	12.5011893654405	1	0	1	Tief	1	0	0	opt	1	3	0	2
101	SIM	305	2	3	1	30	spring	27.2676919944068	4.100393569654	3.55633777071869	227.615218909465	190.496854789571	1	0	1	Tief	1	0	0	opt	2	3	0	2
101	SIM	303	3	2	1	30	spring	26.5750581042686	3.96228406124532	3.65519168091205	232.769635266295	172.588429722929	1	0	1	Tief	1	0	0	over	3	3	0	2
101	SIM	341	4	2	1	30	spring	30.7442962114112	3.41629441945567	3.4149661609410202	127.352242789325	119.700046620519	1	0	1	Tief	1	0	0	opt	2	3	0	2
101	SIM	305	2	3	1	30	spring	27.2676919944068	4.100393569654	3.55633777071869	227.615218909465	190.496854789571	1	0	1	Tief	1	0	0	over	2	3	0	2
101	SIM	292	2	2	1	30	spring	28.907711071013	3.70851844029146	3.72527707388278	283.888814518471	21.8317980316149	1	0	1	Tief	1	0	0	over	2	3	0	2
101	SIM	306	2	2	1	30	spring	29.3856758137422	3.8186786993332	3.3841566065957798	165.399416551945	28.7109599397769	1	0	1	Tief	1	0	0	opt	2	3	0	2
101	SIM	166	1	2	1	26	spring	23.2694436675775	4.45853440600922	3.65831447918949	177.994338382841	59.852430474488	1	0	1	Tief	1	0	0	over	1	1	0	2
101	SIM	188	1	2	2	26	spring	34.2024409513201	3.9695440347885	3.61399764143782	251.736113389191	50.2974157088299	1	0	1	Tief	1	0	0	over	2	3	0	2
101	SIM	258	2	2	1	26	spring	24.0256871261647	3.24891604599579	3.62992145761183	208.011133727545	20.5475486215345	1	0	1	Tief	1	0	0	opt	1	2	0	2
101	SIM	168	2	2	1	26	spring	27.4750310277613	3.71034275254378	3.60012099016352	172.576947820959	76.9402690227131	1	0	1	Tief	1	0	0	opt	2	3	0	2
101	SIM	159	2	1	1	26	spring	22.3077582325829	4.0085523504394	3.78008492858759	189.224906388825	55.8181264934589	1	0	1	Tief	1	0	0	over	1	2	0	2
101	SIM	215	1	1	1	26	spring	22.230779799589	4.66517901428818	3.72515461000292	210.93578163934	44.5528136966084	1	0	1	Tief	1	0	0	opt	1	1	0	2
101	SIM	215	2	2	1	26	spring	21.2790843718914	4.21798096295195	3.61592087946747	207.70954529569	75.4021104541999	1	0	1	Tief	1	0	0	over	1	2	0	2
101	SIM	201	4	2	1	26	spring	25.0781431892834	3.73750117648549	3.89374895911044	236.743342547259	45.2621239283397	1	0	1	Tief	1	0	0	over	1	3	0	2
101	SIM	232	1	1	2	26	spring	24.3517010361172	3.66533404236244	3.30656890884806	191.854845861656	57.6236542365019	1	0	1	Tief	1	0	0	opt	1	1	0	2
101	SIM	141	1	2	1	26	spring	33.9540050073613	3.99970880340647	3.52965116137262	181.549269593576	79.5930193523154	1	0	1	Tief	1	0	0	opt	2	3	0	2
101	SIM	343	1	1	1	26	spring	21.4032366274703	4.69296177356644	3.66549667350042	152.768496868947	34.0493665286987	1	0	1	Tief	1	0	0	opt	2	1	0	2
101	SIM	199	2	1	1	26	spring	26.0631587215373	4.27782732292745	3.62319969749663	223.538081660249	38.9279705251938	1	0	1	Tief	1	0	0	opt	2	3	0	2
101	SIM	303	2	1	1	26	spring	18.8869789835135	4.01297128632836	4.04435062961782	198.429122381965	235.233849346737	1	0	1	Tief	1	0	0	opt	1	2	0	2
101	SIM	74	2	1	1	26	spring	35.3860061692077	3.90249297976275	3.38448843658462	198.68256822	35.7787428363681	1	0	1	Tief	1	0	0	opt	2	3	0	2
101	SIM	119	2	2	1	26	spring	30.6273740402754	3.5980408125993	3.28823586211751	173.134796976566	40.4756654582918	1	0	1	Tief	1	0	0	under	2	2	0	2
101	SIM	4	3	4	1	30	spring	28.6509684361788	3.53037542161734	3.65335781502797	210.99704349047	99.8337388129561	1	0	1	Tief	1	0	0	over	2	3	0	2
101	SIM	322	2	3	2	30	spring	20.544565770423	4.77595726470636	4.17362138910164	147.181203549756	37.226341808724	1	0	1	Tief	1	0	0	over	2	3	0	2
101	SIM	291	1	3	1	30	spring	24.7969276003973	4.509952278156	3.5828608333600203	228.734757719361	41.6999923511033	1	0	1	Tief	1	0	0	opt	2	1	0	2
101	SIM	370	4	3	3	30	spring	30.2566320538935	4.08182250103758	3.8335085594458	214.887295283661	399.220870041202	1	0	1	Tief	1	0	0	opt	5	3	0	2
101	SIM	377	1	2	2	30	spring	23.6612971166179	4.30351324882782	3.5163073099993	196.084651988565	337.942082061626	1	0	1	Tief	1	0	0	over	2	1	0	2
103	SIM	193	1	2	1	28	spring	14.6718061172875	3.97051212028391	3.30800650740836	342.605313956927	242.177752755046	2	1	2	HomG	1	1	0	opt	1	1	1	2
103	other	55	3	2	1	26	spring	21.5235797078071	3.97877784970796	3.33967037052063	309.671924790921	403.811020153055	2	1	2	HomG	1	1	0	opt	1	3	1	2
103	SIM	147	3	2	2	28	spring	22.2060760187507	3.81634695997993	2.97438969811116	267.453538870977	47.1022797748678	2	1	2	HomG	1	1	0	opt	2	3	1	2
103	SIM	250	2	3	1	26	spring	13.4130511858973	4.72263776413598	3.60355093419588	259.453763101807	61.6166423332118	2	1	2	HomG	1	1	0	opt	2	3	1	2
103	SIM	278	4	2	1	28	spring	15.8876618499411	4.13980640148834	3.6475924268131	248.470781290317	328.573705391522	2	1	2	HomG	1	1	0	opt	1	3	1	2
103	SIM	215	2	2	1	26	spring	11.9712872665669	3.62660750589593	3.43480780836438	239.849000820605	98.258010406003	2	1	2	HomG	1	1	0	opt	1	3	1	2
103	SIM	77	1	2	2	28	spring	24.537879916323	3.81288811296076	3.43247033413761	188.172350337096	126.046118616563	2	1	2	HomG	1	1	0	opt	1	1	1	2
103	SIM	303	2	4	3	28	spring	16.4589572248434	3.8348160373604	3.52045791411462	249.867023445313	173.28519471428	2	1	2	HomG	1	1	0	opt	2	3	1	2
103	SIM	77	1	2	2	28	spring	24.537879916323	3.81288811296076	3.43247033413761	188.172350337096	126.046118616563	2	1	2	HomG	1	1	0	opt	1	1	1	2
103	SIM	151	1	3	4	28	spring	13.9869807180203	3.55569243153771	2.97991429210475	339.36022453056	91.5460467646271	2	1	2	HomG	1	1	0	under	2	1	1	2
103	SIM	221	2	2	1	26	spring	10.5914577751274	4.09063606383071	3.75534372027463	265.699761109614	150.518786542953	2	1	2	HomG	1	1	0	opt	1	3	1	2
103	SIM	340	2	2	1	26	spring	17.9558874354797	4.24649770670314	3.257433677348	283.637582618324	43.0316289499975	2	1	2	HomG	1	1	0	opt	1	2	1	2
103	SIM	51	1	2	1	28	spring	16.9617202903293	3.80601532037057	3.18270599298279	294.295796932096	289.028368643887	2	1	2	HomG	1	1	0	opt	2	3	1	2
103	SIM	175	1	2	1	28	spring	17.3517259742944	3.9884748198649502	3.36330669183633	273.548512245394	97.8598701378208	2	1	2	HomG	1	1	0	over	1	1	1	2
103	SIM	274	2	3	1	26	spring	13.4134607820659	4.72676178831017	3.33673518142869	208.037289820134	136.071713609744	2	1	2	HomG	1	1	0	opt	2	1	1	2
103	SIM	385	2	3	2	28	spring	19.857115573684	4.03414838789753	3.5604069189559597	254.404454395131	180.680503020836	2	1	2	HomG	1	1	0	opt	2	2	1	2
103	SIM	353	3	2	1	26	spring	19.9023040774825	3.63607388009889	3.22580566686617	276.302716371061	156.578449854704	2	1	2	HomG	1	1	0	opt	1	3	1	2
103	SIM	93	1	3	1	28	spring	17.5151782208804	4.476287750317	3.65946820151518	304.964245120999	25.396728308467	2	1	2	HomG	1	1	0	over	1	2	1	2
103	SIM	4	3	4	1	26	spring	15.7062380082827	4.00377525712066	3.35119812746487	320.700446086285	107.731502655325	2	1	2	HomG	1	1	0	opt	1	2	1	2
103	SIM	360	4	3	2	26	spring	13.7859760493698	4.89699182832214	3.6137635628691998	285.443108668979	87.9823060764471	2	1	2	HomG	1	1	0	opt	1	2	1	2
103	SIM	26	3	3	5	28	spring	16.7760552956597	4.20926134887622	3.7269676309083	256.663006585259	874.99330207652	2	1	2	HomG	1	1	0	under	2	3	1	2
103	SIM	128	4	3	1	28	spring	22.7108454314889	3.78201186872306	3.30063587068632	261.951668952635	742.898884082479	2	1	2	HomG	1	1	0	opt	1	3	1	2
103	SIM	97	3	4	1	26	spring	19.3184402175476	4.09163801279326	3.343925075812	314.57015376964	57.5980541278497	2	1	2	HomG	1	1	0	opt	1	2	1	2
103	SIM	140	3	2	1	26	spring	12.0081871906228	4.16464416562334	3.35709556094292	255.459853039002	18.3951993136421	2	1	2	HomG	1	1	0	over	1	1	1	2
103	SIM	8	3	4	4	26	spring	14.3736563815584	3.7061373254104	3.71929073957094	221.027013438713	151.030502403642	2	1	2	HomG	1	1	0	opt	1	3	1	2
103	SIM	202	1	3	2	28	spring	16.6577560760879	4.33953118827343	3.23537400670379	263.874794561596	74.965557891731	2	1	2	HomG	1	1	0	opt	1	2	1	2
103	SIM	195	2	3	1	26	spring	19.4798318355291	4.02119419778064	3.43066313284472	252.338929496501	217.626195700562	2	1	2	HomG	1	1	0	opt	2	2	1	2
103	SIM	302	2	3	1	28	spring	14.9896783148535	4.41557033158064	3.24184949676535	252.747256713354	80.3998680487442	2	1	2	HomG	1	1	0	under	3	1	1	2
103	other	263	3	2	2	26	spring	21.91016944108	4.10057787654656	3.31496769245988	244.294104006892	1723.32975007995	2	1	2	HomG	1	1	0	opt	1	3	1	2
103	SIM	117	3	3	2	26	spring	20.4580550431145	3.90038230792584	3.30932857721811	307.810419758166	1156.91400536427	2	1	2	HomG	1	1	0	over	1	3	1	2
103	SIM	360	1	2	1	28	spring	19.3248889167368	3.83357059410541	3.4185435681186	253.335545816728	62.4017192834252	2	1	2	HomG	1	1	0	opt	2	2	1	2
103	SIM	149	2	3	1	28	spring	24.2219760257841	3.99618186786305	3.25514351381998	307.205816922131	236.990820827363	2	1	2	HomG	1	1	0	over	1	3	1	2
103	SIM	115	3	2	1	28	spring	17.8586974722923	4.10707416187228	3.62755490797474	262.756853558859	105.178166095239	2	1	2	HomG	1	1	0	opt	2	3	1	2
103	other	489	2	2	3	26	spring	16.0010089485632	4.1027548421085	3.34487120165102	279.406275831254	231.924200204072	2	1	2	HomG	1	1	0	under	1	3	1	2
103	SIM	350	2	2	1	26	spring	21.2289512750227	3.81370775265534	3.34192450296157	223.217675813856	65.3342790015112	2	1	2	HomG	1	1	0	opt	2	3	1	2
103	other	328	3	3	1	26	spring	25.493808856674	4.4387654790842	3.44102740710513	242.686347067553	357.218485361957	2	1	2	HomG	1	1	0	under	2	3	1	2
103	SIM	350	2	2	1	26	spring	21.2289512750227	3.81370775265534	3.34192450296157	223.217675813856	65.3342790015112	2	1	2	HomG	1	1	0	under	2	3	1	2
103	SIM	242	4	2	1	26	spring	10.4191756591252	4.44056930694103	3.57114849250205	219.072919583433	627.875790109576	2	1	2	HomG	1	1	0	opt	1	3	1	2
103	SIM	3	3	3	2	26	spring	21.1332272822839	4.42628703240409	3.44250298180893	310.120547782368	83.9154112792313	2	1	2	HomG	1	1	0	opt	2	3	1	2
103	SIM	55	2	3	2	28	spring	17.2423497702115	3.4172573007125	3.48212514136875	247.320295167787	247.31397564065	2	1	2	HomG	1	1	0	opt	2	3	1	2
103	other	0	2	2	1	28	spring	22.6930469057317	3.84779182520506	3.25916349308243	299.267868214945	105.240614074118	2	1	2	HomG	1	1	0	under	1	3	1	2
109	SIM	314	1	2	4	28	spring	24.5906700120118	4.26638814612816	3.84115658415776	229.715001420628	95.6840371893659	2	0	1	HomG	1	0	0	opt	2	2	0	3
109	SIM	323	1	3	3	30	spring	29.25518198307	4.08441754257034	3.44274300004284	258.077467587527	61.404612904093	2	0	1	HomG	1	0	0	opt	3	2	0	3
109	SIM	41	2	2	1	28	spring	20.3872448529787	4.4609319140192	3.45821701923264	261.686612076235	66.6498713796148	2	0	1	HomG	1	0	0	opt	2	2	0	3
109	SIM	315	2	3	4	30	spring	26.5833703133964	3.96440070786368	3.21651194904164	183.089592722667	36.4826116983604	2	0	1	HomG	1	0	0	over	2	2	0	3
109	SIM	309	1	1	2	28	spring	21.6020954089815	5.36653921229817	3.8559898376072	264.855092103781	119.880600192735	2	0	1	HomG	1	0	0	over	3	2	0	3
109	SIM	143	2	3	2	30	spring	28.3914147471342	4.22964801301531	3.84388839545063	298.336346119478	21.7594196942874	2	0	1	HomG	1	0	0	over	2	3	0	3
109	SIM	61	4	4	4	30	spring	25.109331238542	4.02594426605454	3.51499945710276	235.496408125241	475.627956192154	2	0	1	HomG	1	0	0	opt	2	3	0	3
109	SIM	374	1	3	4	30	spring	23.2572641891237	5.04421618258294	3.83177930586454	224.290159041823	53.4671074115185	2	0	1	HomG	1	0	0	opt	2	3	0	3
109	SIM	122	1	4	1	30	spring	22.3828483932498	4.84459009693138	3.90935165252947	214.525861354045	186.468953558294	2	0	1	HomG	1	0	0	over	2	3	0	3
109	H	168	1	1	2	28	spring	25.3191786993747	3.86445728959022	3.31130434135643	281.808605658154	351.704810131727	2	0	1	HomG	1	0	0	opt	2	2	0	3
109	SIM	75	1	3	3	30	spring	23.5728903607369	4.82854785295838	3.1509405207837	184.01105984248	22.9764869804075	2	0	1	HomG	1	0	0	opt	2	1	0	3
109	SIM	162	3	4	4	30	spring	24.5076478604397	4.37364300550074	3.68814015993102	211.486432645006	261.085093904338	2	0	1	HomG	1	0	0	over	2	3	0	3
109	SIM	94	1	2	2	28	spring	28.8311587257311	4.0647955314804	2.82558422610746	317.687440094311	24.7531646465655	2	0	1	HomG	1	0	0	opt	1	1	0	3
109	SIM	147	2	2	2	30	spring	22.8206816345422	5.5828918686471	3.5718406179609	222.386386819741	72.9154949517777	2	0	1	HomG	1	0	0	over	2	3	0	3
109	SIM	200	2	2	1	28	spring	22.147912191569	5.30491511584376	3.4708157072013	293.156300662995	76.74095167938	2	0	1	HomG	1	0	0	opt	1	2	0	3
109	SIM	178	3	2	2	28	spring	27.0700604449054	4.71546048288023	3.4332260954330502	245.675508090786	207.491659436486	2	0	1	HomG	1	0	0	over	2	3	0	3
109	SIM	26	1	2	1	28	spring	23.9096783477138	4.6276818199986	3.50434047471976	273.666830506797	44.5297584175583	2	0	1	HomG	1	0	0	opt	2	2	0	3
109	SIM	34	1	2	4	28	spring	24.3443025607075	3.46634240901603	3.09655687106784	252.61621596745	196.484964416064	2	0	1	HomG	1	0	0	opt	3	3	0	3
109	SIM	298	2	3	3	30	spring	24.7939663459667	4.9249499528881	3.92181250441101	208.758460283634	73.104807906106	2	0	1	HomG	1	0	0	over	4	2	0	3
109	SIM	459	2	3	4	28	spring	27.0218488287939	3.87214036503507	3.38665681936107	211.986704733507	220.027634391825	2	0	1	HomG	1	0	0	opt	1	2	0	3
109	SIM	239	1	3	2	28	spring	24.2295814338913	5.20763949273493	3.65442316966406	249.181912641936	92.5473349319397	2	0	1	HomG	1	0	0	opt	2	2	0	3
109	SIM	46	3	3	4	30	spring	19.8914741489412	4.23119160871771	3.52243639267718	222.228341453909	95.3283459756199	2	0	1	HomG	1	0	0	opt	5	2	0	3
109	SIM	309	1	2	1	28	spring	21.8449384636594	3.92369527102717	3.53590321918302	247.486310338828	20.2681563719881	2	0	1	HomG	1	0	0	opt	2	1	0	3
109	SIM	101	2	3	4	30	spring	26.7373760804016	4.83226093684865	3.48123598653698	285.638187102118	62.5504631162314	2	0	1	HomG	1	0	0	opt	4	3	0	3
109	SIM	286	2	2	2	28	spring	20.6315703073417	4.901644818165	3.78954439034949	325.26232549056	86.4060666668945	2	0	1	HomG	1	0	0	opt	1	2	0	3
109	SIM	124	2	3	1	28	spring	22.1928161610284	4.81522021043184	3.46242879654309	318.913727694272	113.673724783372	2	0	1	HomG	1	0	0	opt	2	2	0	3
109	SIM	27	1	1	2	28	spring	25.9	5.48	3.01	231	23	2	0	1	HomG	1	0	0	opt	1	1	0	3
109	SIM	136	3	4	3	30	spring	20.7297875737213	4.65825874737759	3.62842817641666	255.598657424061	75.8203326353027	2	0	1	HomG	1	0	0	opt	2	2	0	3
109	SIM	30	2	4	3	30	spring	19.2559902304406	4.2125617708283905	3.6620443180333098	252.487086874856	68.8891266681709	2	0	1	HomG	1	0	0	opt	4	2	0	3
109	SIM	162	3	4	4	30	spring	24.5076478604397	4.37364300550074	3.68814015993102	211.486432645006	261.085093904338	2	0	1	HomG	1	0	0	opt	2	3	0	3
109	SIM	52	2	3	2	30	spring	27.9329028025705	4.77940619143027	3.76843208167202	301.12438920923	253.821802254277	2	0	1	HomG	1	0	0	opt	2	3	0	3
109	SIM	359	1	2	1	28	spring	27.9091718615023	5.16307243548256	3.75953476535477	220.378159235235	44.245148937139	2	0	1	HomG	1	0	0	opt	2	2	0	3
109	SIM	137	3	2	3	28	spring	22.1795004793995	4.45873474424372	3.70671562226524	208.572434453216	713.313869689957	2	0	1	HomG	1	0	0	opt	5	3	0	3
109	SIM	95	2	2	1	28	spring	29.2036619822737	4.63061313299788	3.5890127587933103	278.451134627799	83.207992507328	2	0	1	HomG	1	0	0	over	1	3	0	3
109	SIM	103	4	2	1	28	spring	19.2996846028857	5.77766928952428	3.72350328758831	293.265358131644	231.841898810413	2	0	1	HomG	1	0	0	opt	2	2	0	3
109	SIM	150	3	3	4	30	spring	30.6207966580011	3.68186404876178	3.09665642568574	282.133249369359	23.1607865678771	2	0	1	HomG	1	0	0	over	5	3	0	3
109	SIM	298	2	2	1	28	spring	23.6523378205128	4.33000230905487	3.55534306318598	241.573578350677	588.124135286493	2	0	1	HomG	1	0	0	over	2	3	0	3
109	H	137	2	3	4	30	spring	26.3572493110421	4.72488411195578	3.65180349721197	274.01015326607	91.5034510116527	2	0	1	HomG	1	0	0	over	2	3	0	3
109	SIM	459	2	3	4	28	spring	27.0218488287939	3.87214036503507	3.38665681936107	211.986704733507	220.027634391825	2	0	1	HomG	1	0	0	opt	1	2	0	3
109	SIM	374	1	3	4	30	spring	23.2572641891237	5.04421618258294	3.83177930586454	224.290159041823	53.4671074115185	2	0	1	HomG	1	0	0	opt	2	3	0	3
109	SIM	289	2	4	3	30	spring	19.9601325349302	5.69114012136819	3.3669514159927	243.885866360395	32.9420454596416	2	0	1	HomG	1	0	0	opt	2	1	0	3
109	SIM	163	4	3	4	30	spring	22.3492369101865	4.31126883312935	3.36747474029108	275.152123442501	245.660277715595	2	0	1	HomG	1	0	0	over	2	3	0	3
109	SIM	29	2	3	5	30	spring	24.0640922900073	4.92703758774495	3.68747621240227	297.302069214604	48.4267010880838	2	0	1	HomG	1	0	0	over	2	2	0	3
109	SIM	13	1	3	4	30	spring	25.6976385989288	4.3043442312119495	3.41832487121359	242.25938737093	365.615249407095	2	0	1	HomG	1	0	0	opt	4	3	0	3
109	SIM	309	2	3	2	30	spring	25.6302935168373	4.2936088650685	3.52579708764547	241.969991568881	85.4710450603258	2	0	1	HomG	1	0	0	over	4	3	0	3
109	SIM	414	1	1	1	28	spring	22.9543688380765	4.21579577947119	3.43216529234415	256.855510088386	451.010094355575	2	0	1	HomG	1	0	0	over	2	3	0	3
109	SIM	93	1	3	1	28	spring	24.7003114184876	4.65978200705867	2.9667081891316798	200.155963076767	90.4695732392177	2	0	1	HomG	1	0	0	opt	1	1	0	3
109	SIM	90	1	2	1	28	spring	19.5817077585118	4.88681788206392	3.6929103042952898	290.938394738325	56.0097318360369	2	0	1	HomG	1	0	0	opt	1	2	0	3
109	SIM	141	1	2	1	28	spring	22.7788861445925	4.85976665132284	3.5077561055996798	266.080633509016	26.9432806028629	2	0	1	HomG	1	0	0	over	2	2	0	3
109	SIM	188	4	3	3	30	spring	28.4463785811352	4.59768985700442	3.58180496890805	234.912558604956	129.620048694879	2	0	1	HomG	1	0	0	over	2	3	0	3
109	H	137	2	3	4	30	spring	26.3572493110421	4.72488411195578	3.65180349721197	274.01015326607	91.5034510116527	2	0	1	HomG	1	0	0	over	2	3	0	3
109	SIM	299	2	2	1	28	spring	19.436065239885	5.0258298301987	3.57322383208941	221.976821938689	67.9606904905334	2	0	1	HomG	1	0	0	opt	2	1	0	3
109	SIM	184	3	2	3	28	spring	23.1998215126381	4.34280756316898	3.25259608330606	263.853981612684	32.637524876367	2	0	1	HomG	1	0	0	opt	2	3	0	3
109	other	35	2	1	3	28	spring	26	6.21	3.08	211	88	2	0	1	HomG	1	0	0	under	2	1	0	3
109	SIM	108	1	4	1	30	spring	26.4483521429366	3.06494507143122	2.89494507143122	240.844002864668	20.4967042858733	2	0	1	HomG	1	0	0	opt	4	1	0	3
109	SIM	442	1	3	5	28	spring	21.2805408612561	4.63402505376317	3.75885089757202	260.697619812408	69.2895991683723	2	0	1	HomG	1	0	0	opt	2	2	0	3
109	SIM	154	2	2	2	28	spring	20.3500303731107	4.20336657620719	3.603521499179	269.814808245588	58.6026982637808	2	0	1	HomG	1	0	0	over	2	2	0	3
109	SIM	253	2	3	2	30	spring	19.192289675378	4.72398808380616	3.30940046189851	206.456052889787	89.986833788193	2	0	1	HomG	1	0	0	opt	2	1	0	3
109	SIM	131	2	3	3	30	spring	29.0427662527647	4.50551651878319	3.5825759911897	270.38850881968	158.287339532475	2	0	1	HomG	1	0	0	opt	2	3	0	3
109	SIM	442	1	3	5	28	spring	21.2805408612561	4.63402505376317	3.75885089757202	260.697619812408	69.2895991683723	2	0	1	HomG	1	0	0	opt	2	2	0	3
109	SIM	230	1	3	2	28	spring	32.3268314323242	3.93466662389458	3.4388080071054	298.907445209034	60.6825305735456	2	0	1	HomG	1	0	0	opt	3	3	0	3
109	SIM	222	2	3	4	30	spring	25.8025477709718	3.73390985758716	3.3392908974894002	279.417470298137	265.737470107016	2	0	1	HomG	1	0	0	under	5	2	0	3
109	other	71	2	1	1	28	spring	19.1443894609907	6.03502009179954	3.82701211959063	254.508866478928	40.3231175184575	2	0	1	HomG	1	0	0	opt	2	2	0	3
109	SIM	99	2	2	3	28	spring	22.9298721291637	4.51612909181119	3.2593389571499998	220.22423617662	102.182775510657	2	0	1	HomG	1	0	0	opt	2	3	0	3
109	SIM	194	3	2	1	28	spring	30.1748842661879	4.25249798423206	3.44068745739211	253.692308125787	65.0084678664769	2	0	1	HomG	1	0	0	over	2	3	0	3
109	SIM	178	3	2	2	28	spring	27.0700604449054	4.71546048288023	3.4332260954330502	245.675508090786	207.491659436486	2	0	1	HomG	1	0	0	over	2	3	0	3
109	SIM	216	3	2	1	28	spring	22.3851818515447	4.01273293215232	3.23315577982642	163.56572423165	15.6681516342419	2	0	1	HomG	1	0	0	opt	2	1	0	3
109	SIM	412	3	3	3	30	spring	19.2223832293851	4.17579090541468	3.64991137456154	249.820651043985	695.475176444937	2	0	1	HomG	1	0	0	over	2	1	0	3
109	SIM	229	1	2	1	28	spring	19.6519562533128	5.00388586991939	3.82659676013519	174.99028630139	90.2076141068623	2	0	1	HomG	1	0	0	opt	1	1	0	3
109	SIM	26	1	2	1	28	spring	23.9096783477138	4.6276818199986	3.50434047471976	273.666830506797	44.5297584175583	2	0	1	HomG	1	0	0	opt	2	2	0	3
109	SIM	102	2	4	2	30	spring	19.5700178932495	4.34563652595801	2.97062835908006	262.927266204192	80.5242635683519	2	0	1	HomG	1	0	0	opt	5	1	0	3
109	other	138	1	3	2	30	spring	29.3181571235193	4.6744461187406	3.64086945373202	246.521424812153	239.292302455515	2	0	1	HomG	1	0	0	opt	4	3	0	3
109	SIM	294	2	4	3	30	spring	27.2697598706987	4.69483965248828	3.53653873355776	252.960306141437	22.3139828757525	2	0	1	HomG	1	0	0	under	4	3	0	3
109	SIM	99	2	2	3	28	spring	22.9298721291637	4.51612909181119	3.2593389571499998	220.22423617662	102.182775510657	2	0	1	HomG	1	0	0	opt	2	3	0	3
109	SIM	110	1	1	1	28	spring	22.283260408560402	4.6164683202832	3.33867699122625	181.95634341028	84.4707663724471	2	0	1	HomG	1	0	0	over	2	1	0	3
109	SIM	459	2	3	4	28	spring	27.0218488287939	3.87214036503507	3.38665681936107	211.986704733507	220.027634391825	2	0	1	HomG	1	0	0	under	1	2	0	3
109	SIM	101	2	3	4	30	spring	26.7373760804016	4.83226093684865	3.48123598653698	285.638187102118	62.5504631162314	2	0	1	HomG	1	0	0	opt	4	3	0	3
109	SIM	123	2	3	4	30	spring	24.0862537577219	4.24148491376947	3.45195449352542	259.787567279682	116.840245413969	2	0	1	HomG	1	0	0	over	4	3	0	3
109	SIM	404	3	1	1	28	spring	19.4677263729746	5.40077916643247	3.81255494967017	214.030679817574	19.4118321224583	2	0	1	HomG	1	0	0	opt	2	1	0	3
111	SIM	220	1	2	3	28	spring	22.5905982518129	4.0389021043667	3.4701797511984998	226.702159136721	84.3388587831635	1	0	1	Tief	1	1	0	opt	1	3	0	2
111	SIM	480	3	3	2	28	spring	26.635168551722	3.92730967734648	3.29793679370755	220.584813574915	265.350514649145	1	0	1	Tief	1	1	0	opt	1	3	0	2
111	SIM	145	1	2	1	28	spring	24.2551765334419	4.36435351463552	3.51908983110375	195.659302933183	454.629416152907	1	0	1	Tief	1	1	0	opt	1	3	0	2
111	SIM	138	2	2	2	30	spring	21.8236115075284	4.65324318521797	3.62799291939645	200.376019439562	121.90813895513	1	0	1	Tief	1	1	0	over	1	3	0	2
111	SIM	76	1	3	1	30	spring	22.5310349361361	4.72987426229226	3.63845578870803	186.329646972675	341.248016805301	1	0	1	Tief	1	1	0	opt	1	3	0	2
111	SIM	237	1	1	2	30	spring	22.1108291549946	4.25538356973343	3.52087045921951	141.36777263996	34.3112582536364	1	0	1	Tief	1	1	0	under	2	1	0	2
111	SIM	359	1	3	2	28	spring	20.5044900269318	4.03743219874094	3.26913333871812	156.885736771411	64.7043863403506	1	0	1	Tief	1	1	0	opt	1	1	0	2
111	SIM	211	2	3	1	30	spring	17.7672513228986	4.69923015440276	3.8342374682988	196.286689624892	664.99364595678	1	0	1	Tief	1	1	0	over	2	3	0	2
111	SIM	50	1	3	3	28	spring	22.3	3.5300000000000002	3.21	141	29	1	0	1	Tief	1	1	0	opt	1	1	0	2
111	SIM	408	1	2	2	28	spring	20.4214777623459	4.26913432517951	3.35477090155681	203.907857260606	63.9261703161065	1	0	1	Tief	1	1	0	under	2	1	0	2
111	SIM	85	4	3	3	30	spring	22.3833192976557	4.34921773219465	3.42406041887376	182.383781204583	131.096351301317	1	0	1	Tief	1	1	0	over	1	3	0	2
111	SIM	72	1	2	1	999	spring	22.3832842285253	4.85877731405417	3.68248670111136	173.71057369067	44.275840909932	1	0	1	Tief	1	1	0	opt	2	1	0	2
111	SIM	107	2	2	1	28	spring	25.6895640465633	4.4839094515893905	3.66484537779983	206.882642673864	149.224660683765	1	0	1	Tief	1	1	0	opt	1	3	0	2
111	SIM	196	1	2	2	30	spring	22.9688599651475	3.99698446364093	3.3716219175341	214.787381407435	792.064570870333	1	0	1	Tief	1	1	0	opt	1	3	0	2
111	SIM	19	2	3	4	28	spring	24.5167376472526	4.20450411072565	3.55282093667642	237.566153634943	105.405891004909	1	0	1	Tief	1	1	0	opt	2	3	0	2
111	SIM	63	2	3	3	30	spring	17.2378765139086	4.73496077940681	3.48847438722402	179.94132998608	78.4142269209707	1	0	1	Tief	1	1	0	opt	1	3	0	2
111	SIM	42	2	2	4	30	spring	19.3867308831733	4.47232137543725	3.84599512645487	222.720560722096	334.693789123348	1	0	1	Tief	1	1	0	opt	1	3	0	2
111	SIM	159	1	3	1	30	spring	19.3679509702627	4.65876422750162	3.44504259346007	201.491080862042	147.353254989057	1	0	1	Tief	1	1	0	over	1	1	0	2
111	SIM	107	2	2	1	28	spring	25.6895640465633	4.4839094515893905	3.66484537779983	206.882642673864	149.224660683765	1	0	1	Tief	1	1	0	opt	1	3	0	2
111	SIM	143	1	3	1	30	spring	18.4220165337208	4.65367505356355	3.53079934184903	176.382332681538	64.660119237636	1	0	1	Tief	1	1	0	over	1	1	0	2
111	SIM	220	1	2	3	28	spring	22.5905982518129	4.0389021043667	3.4701797511984998	226.702159136721	84.3388587831635	1	0	1	Tief	1	1	0	opt	1	3	0	2
111	SIM	82	2	3	2	30	spring	19.3882797676306	4.42699881407158	3.5188416560697	175.844209209232	105.936483259988	1	0	1	Tief	1	1	0	over	1	2	0	2
111	SIM	138	2	2	2	30	spring	21.8236115075284	4.65324318521797	3.62799291939645	200.376019439562	121.90813895513	1	0	1	Tief	1	1	0	over	1	3	0	2
111	SIM	230	3	2	3	30	spring	17.7551688005097	4.5494608038246405	3.5873713694945097	156.571696395626	105.346947869778	1	0	1	Tief	1	1	0	over	1	3	0	2
111	SIM	49	2	2	1	28	spring	17	3.59	3.35	97	280	1	0	1	Tief	1	1	0	opt	2	1	0	2
111	SIM	147	2	2	1	28	spring	17.564243647661	3.51467776735348	3.34745418567248	212.458371686525	107.822106635092	1	0	1	Tief	1	1	0	over	1	3	0	2
111	SIM	149	1	2	4	28	spring	21.8145767019083	4.53735664647747	3.28178676242571	214.343930921115	22.1769269771578	1	0	1	Tief	1	1	0	over	1	1	0	2
111	SIM	501	2	2	1	28	spring	19.1741328446765	3.79418141890026	3.61253411459163	186.338534591105	501.308240346661	1	0	1	Tief	1	1	0	over	1	2	0	2
111	SIM	156	2	2	1	28	spring	28.2920048223976	4.03943206327896	2.91305363267131	256.69875375936	42.5986971480628	1	0	1	Tief	1	1	0	opt	1	1	0	2
111	SIM	47	1	3	2	30	spring	16.6158994526566	4.45745993502753	3.36381006972004	197.608588351928	43.3804699801917	1	0	1	Tief	1	1	0	opt	1	2	0	2
111	SIM	294	2	2	1	30	spring	19.4535215970824	4.07375413083044	3.14310774819667	192.321075524699	36.4219053838454	1	0	1	Tief	1	1	0	opt	1	1	0	2
111	SIM	331	2	1	1	30	spring	17.3366988831807	3.94998390288207	3.47023688455104	245.807084310822	83.1052900431358	1	0	1	Tief	1	1	0	over	1	3	0	2
111	SIM	176	1	2	1	28	spring	15.649618478525401	4.12670167577273	3.62101302406337	186.431138410109	19.4497549746549	1	0	1	Tief	1	1	0	over	1	1	0	2
111	SIM	43	1	2	2	30	spring	18.3042890677574	4.55391729653651	3.66696400726856	178.529882338422	75.6714312208915	1	0	1	Tief	1	1	0	opt	1	2	0	2
113	BS	161	3	3	1	999	spring	27.7058032534449	4.68737091344807	3.44727804660522	208.371365112484	47.7269461610638	2	1	1	Tief	2	1	0	opt	1	2	0	1
113	BS	245	2	2	4	28	spring	20.811909651417	4.04876543486189	3.6874025856314	202.176591595792	389.458124713448	2	1	1	Tief	2	1	0	opt	1	3	0	1
113	BS	77	3	4	3	999	spring	27.597280815743	3.85050795438489	3.52835667999559	236.535827881715	281.40103128932	2	1	1	Tief	2	1	0	opt	1	3	0	1
113	BS	171	2	2	2	999	spring	26.698225054879998	4.18311570063661	3.6515282662262702	204.109671712332	277.433498167519	2	1	1	Tief	2	1	0	opt	1	3	0	1
113	BS	434	1	3	1	999	spring	17.1409459422195	4.15777151486386	3.27663293580054	283.395689773064	20.0779128449539	2	1	1	Tief	2	1	0	under	1	1	0	1
113	BS	356	1	3	1	999	spring	25.1362108339606	4.62327640131731	3.65793984670865	232.141700161848	179.200689862308	2	1	1	Tief	2	1	0	over	1	2	0	1
113	BS	405	2	3	2	999	spring	29.6100989874854	4.67084230028305	3.61854688835424	260.349588769923	103.613317049409	2	1	1	Tief	2	1	0	opt	2	3	0	1
113	BS	368	1	3	1	28	spring	24.9261295311863	4.26559052811363	3.3795381779516998	297.987877302871	111.889562968406	2	1	1	Tief	2	1	0	opt	1	3	0	1
113	BS	303	2	4	1	28	spring	23.6243404693393	4.3900657106221	3.4316888064306	234.63970265271	279.906125764201	2	1	1	Tief	2	1	0	opt	1	1	0	1
113	BS	705	2	3	2	999	spring	26.7532138292141	3.93440163819086	3.77366257567173	241.20144023284	202.520100392167	2	1	1	Tief	2	1	0	opt	1	3	0	1
118	SIM	318	1	2	3	26	spring	18.0832154532085	4.27906824261335	3.53871974713503	188.029481420782	77.8234565638122	2	0	2	HomG	1	0	0	opt	1	1	0	2
118	SIM	326	3	2	1	26	spring	19.0655946050441	3.89688623386351	3.69971125472081	205.409597170146	67.414161175801	2	0	2	HomG	1	0	0	opt	2	2	0	2
118	SIM	314	4	2	2	26	spring	23.6981525075027	3.84049347489229	3.91431441721392	227.402837314447	67.5747087799412	2	1	2	HomG	1	0	0	opt	2	3	0	2
118	SIM	193	4	3	1	999	spring	20.4047478345876	4.41556909835291	3.64343572318821	185.575455167691	58.4359222613749	2	1	2	HomG	1	0	0	opt	2	3	0	2
118	SIM	440	2	3	1	999	spring	22.7112999255749	3.75043764719672	3.40349845472656	231.40480997386	41.4135821236391	2	1	2	HomG	1	0	0	opt	2	1	0	2
118	SIM	293	1	1	2	26	spring	23.1662956122493	4.04246772653146	3.54962155687307	230.739843284036	51.8456603389429	2	1	2	HomG	1	0	0	over	2	2	0	2
118	SIM	193	1	3	3	999	spring	21.0821491657921	3.95799231806871	3.60671927143196	275.08218211363	62.6054092943901	2	1	2	HomG	1	0	0	opt	2	1	0	2
118	SIM	293	1	3	1	999	spring	26.6292117297579	4.06435877766471	3.85268087783659	286.706316733773	99.7960407699073	2	1	2	HomG	1	0	0	opt	2	3	0	2
118	SIM	201	1	3	2	999	spring	19.4741025757736	3.6489409673455198	3.51579457921112	205.37919898825	46.8446235310019	2	1	2	HomG	1	0	0	over	2	2	0	2
118	SIM	328	2	4	1	999	spring	18.8972264041095	4.10418358064624	3.47479974362336	231.785384893157	23.3284907263079	2	0	2	HomG	1	0	0	opt	2	1	0	2
118	SIM	335	2	3	2	26	spring	23.1044844981759	3.84314271487106	3.42719417054511	196.060693424443	229.503258195179	2	0	2	HomG	1	0	0	opt	2	2	0	2
118	SIM	201	3	3	1	999	spring	20.5226764886987	4.31934707612633	4.00079148806712	239.082674664563	39.8065435670538	2	1	2	HomG	1	0	0	over	1	3	0	2
118	SIM	188	2	2	2	26	spring	22.6707461754755	4.04400650058172	3.6511375362811203	187.622294516593	155.249194102701	2	1	2	HomG	1	0	0	opt	2	3	0	2
118	SIM	236	3	3	2	999	spring	22.8391000050092	3.71084172981407	3.54751696191668	225.144174659969	283.51635804952	2	1	2	HomG	1	0	0	opt	2	3	0	2
118	SIM	181	1	3	1	999	spring	24.3729314390879	4.0378439679106	3.76651228339681	210.593069380735	21.3671530429102	2	1	2	HomG	1	0	0	over	1	3	0	2
118	SIM	6	1	2	2	999	spring	19.4159669093175	3.49074776793111	3.57374452668153	220.683833603435	260.699431965005	2	1	2	HomG	1	0	0	over	1	3	0	2
118	SIM	247	2	3	1	999	spring	23.0558749095258	3.82967543538748	3.36030740535922	254.835769073053	132.701782525927	2	1	2	HomG	1	0	0	opt	2	1	0	2
118	SIM	157	3	3	1	999	spring	18.9032141024459	3.7744024547987403	3.43907978916619	236.159912252895	90.0290837358776	2	1	2	HomG	1	0	0	over	2	2	0	2
118	SIM	204	3	3	1	999	spring	19.2791464637184	3.91785635403933	3.7333458927646	173.959601953047	45.1664161216591	2	1	2	HomG	1	0	0	opt	2	3	0	2
118	SIM	227	3	2	2	999	spring	21.1840713606479	4.06792490755854	3.25174618570044	270.75813535325	77.862474619926	2	1	2	HomG	1	0	0	opt	1	1	0	2
118	SIM	78	1	3	1	999	spring	21.9263290571297	4.42508610783925	3.47061954061407	180.768490045948	204.071271892253	2	1	2	HomG	1	0	0	under	2	2	0	2
118	SIM	121	1	2	1	999	spring	22.1013277509741	4.51714289361493	3.35669182517573	230.417407229553	96.7237271900545	2	1	2	HomG	1	0	0	opt	4	2	0	2
118	SIM	72	1	3	1	999	spring	16.4450927697371	4.41337462255254	3.71536238534389	220.960879422608	269.242329088714	2	1	2	HomG	1	0	0	over	2	2	0	2
118	SIM	132	2	4	1	999	spring	26.7331621699075	4.31833408268096	3.34990429576408	231.233187847138	54.390472965148	2	1	2	HomG	1	0	0	under	1	3	0	2
118	SIM	8	3	4	1	999	spring	24.9080172158724	4.10761230542329	3.8334188159187	219.515941511941	182.488421932481	2	1	2	HomG	1	0	0	over	1	3	0	2
118	SIM	63	2	3	1	999	spring	19.3421739371093	3.78739263289677	3.52226422867693	221.232700565204	45.9964860507955	2	1	2	HomG	1	0	0	opt	2	2	0	2
118	SIM	92	1	2	3	999	spring	24.9620442182551	4.27596527136993	3.35719501294186	207.26492910005	88.6273569347139	2	1	2	HomG	1	0	0	opt	3	3	0	2
118	SIM	161	1	3	3	999	spring	26.4996940938453	4.08266840618337	3.37138596685289	239.27031017785	21.6313812798338	2	1	2	HomG	1	0	0	opt	2	3	0	2
118	SIM	227	3	2	2	999	spring	21.1840713606479	4.06792490755854	3.25174618570044	270.75813535325	77.862474619926	2	1	2	HomG	1	0	0	over	1	1	0	2
118	SIM	87	1	2	2	999	spring	24.7661724675081	3.5526028303323	3.48649998302866	248.762654447085	58.6910587846865	2	1	2	HomG	1	0	0	over	3	3	0	2
118	SIM	238	2	2	2	999	spring	17.4809516060226	3.78616431412763	3.8575677447671097	211.945830063428	58.366430584621	2	1	2	HomG	1	0	0	over	1	2	0	2
118	SIM	261	2	3	1	999	spring	24.8145544809399	3.4542696774429	3.53209554002056	233.961718447221	161.577689932658	2	1	2	HomG	1	0	0	over	1	2	0	2
118	SIM	261	3	2	2	999	spring	20.3983157254936	3.8307872161611902	3.30745622967526	198.199902729916	147.840795225462	2	1	2	HomG	1	0	0	opt	2	1	0	2
118	SIM	188	3	3	1	999	spring	24.4990595461388	4.49691837057215	3.5504432266583	247.211921708804	140.117859578645	2	1	2	HomG	1	0	0	opt	2	3	0	2
118	SIM	133	1	2	1	999	spring	27.998451465756	4.22878410124645	3.16969401643687	313.453569627784	93.3181897326018	2	1	2	HomG	1	0	0	over	4	1	0	2
118	SIM	138	4	3	2	999	spring	25.835802698411	3.89959126619123	3.7544410653213	211.313791222157	40.448024586481	2	1	2	HomG	1	0	0	over	2	3	0	2
118	SIM	297	1	2	1	999	spring	21.4377548606234	4.38376127509909	3.48555686830884	299.230260285907	48.7536988933809	2	1	2	HomG	1	0	0	over	2	1	0	2
118	SIM	292	2	2	4	999	spring	22.8727041170301	4.80413069827936	3.80455034843796	185.149160714769	75.0025152495183	2	1	2	HomG	1	0	0	over	2	2	0	2
118	SIM	144	2	2	1	999	spring	27.9455974787004	3.77926832750497	3.64778729638013	263.940157322868	87.4989207048668	2	1	2	HomG	1	0	0	over	3	3	0	2
118	SIM	242	1	2	2	999	spring	16.6675618592879	3.63718934248198	3.47089993735224	298.079930155815	50.7283150995801	2	1	2	HomG	1	0	0	over	2	1	0	2
118	SIM	188	2	2	2	26	spring	22.6707461754755	4.04400650058172	3.6511375362811203	187.622294516593	155.249194102701	2	1	2	HomG	1	0	0	opt	2	3	0	2
118	SIM	78	1	3	1	999	spring	21.9263290571297	4.42508610783925	3.47061954061407	180.768490045948	204.071271892253	2	1	2	HomG	1	0	0	over	2	2	0	2
118	SIM	218	2	2	1	999	spring	23.8332413543826	4.3109197318829	3.78415637051266	223.003964332604	23.0329721605449	2	1	2	HomG	1	0	0	over	2	2	0	2
118	SIM	255	1	2	4	999	spring	16.223718190703	4.6921059830699	3.89070361660254	217.584269379821	78.1050188191454	2	1	2	HomG	1	0	0	over	2	1	0	2
118	SIM	138	3	3	4	26	spring	29.8227030368841	4.14782292063451	3.70145575977174	203.706163901236	98.7273370098211	2	0	2	HomG	1	0	0	over	2	3	0	2
118	SIM	80	2	2	2	999	spring	23.9172417269657	3.6094634006504	3.48637627741541	209.865973924804	1540.7755382022	2	0	2	HomG	1	0	0	opt	2	3	0	2
118	SIM	294	1	2	1	999	spring	23.6498047535466	4.06560467545941	3.85702813333642	237.720539961549	415.178322268044	2	1	2	HomG	1	0	0	over	2	3	0	2
118	SIM	209	2	2	1	999	spring	23.3272478141801	4.32650774027402	3.65675556282407	189.702647034715	35.4908961830205	2	1	2	HomG	1	0	0	opt	4	2	0	2
118	SIM	207	2	2	1	999	spring	18.3657222404757	4.24959009480905	3.36049213140705	225.825613453706	263.166440652785	2	1	2	HomG	1	0	0	opt	2	3	0	2
118	SIM	209	2	2	1	999	spring	25.43522950068	4.09736779732612	3.47603539637663	217.615907717415	52.9900283641772	2	1	2	HomG	1	0	0	under	2	2	0	2
118	SIM	292	3	3	1	999	spring	24.4365013916175	4.62716432465288	3.71936195574766	230.946016951766	45.6162544945225	2	1	2	HomG	1	0	0	over	2	2	0	2
118	SIM	265	3	3	2	999	spring	18.2799943164361	5.42539172193185	4.17323728371455	200.862217353677	61.3493513480237	2	1	2	HomG	1	0	0	over	2	2	0	2
118	SIM	121	1	2	1	999	spring	22.1013277509741	4.51714289361493	3.35669182517573	230.417407229553	96.7237271900545	2	1	2	HomG	1	0	0	over	4	2	0	2
118	SIM	248	2	2	3	999	spring	22.1765867013227	4.13441729768208	3.71301705058924	229.121351888043	64.6530821915905	2	1	2	HomG	1	0	0	opt	1	2	0	2
118	SIM	80	2	3	1	999	spring	28.2078189238592	4.57012974356384	3.65573242747174	234.714804349058	35.8786981177395	2	1	2	HomG	1	0	0	under	2	3	0	2
118	SIM	286	3	3	1	999	spring	17.9690427729019	4.0353724158642	3.21244656293963	214.992797560039	83.1770163122628	2	1	2	HomG	1	0	0	over	1	1	0	2
118	SIM	320	3	3	2	999	spring	18.1868125380523	4.4245087182178	3.48399699121918	176.147867240473	137.807572385587	2	1	2	HomG	1	0	0	over	2	3	0	2
118	SIM	96	3	3	1	999	spring	25.0967117371612	4.10653774197913	2.805338484247	273.489361055975	154.827860487565	2	1	2	HomG	1	0	0	opt	2	1	0	2
118	SIM	68	4	3	1	999	spring	19.6446195585942	4.14056000201933	3.44247137389631	199.400702492845	58.9845290894272	2	1	2	HomG	1	0	0	opt	2	3	0	2
119	BS	349	1	1	1	999	spring	34.6985535505618	4.79941483607975	4.2428328317898	292.711906950553	65.2891603153081	1	0	2	Tief	1	0	1	opt	1	3	0	3
119	BS	340	1	1	1	999	spring	32.3642486244935	3.93410130295657	3.48165117748148	193.279744593444	51.3641547023091	1	0	2	Tief	1	0	1	under	2	1	0	3
119	BS	307	1	2	1	999	spring	24.6962020363391	4.6977619516760996	3.9933934408299	194.297158707251	42.2526132852336	1	0	2	Tief	1	0	1	opt	2	1	0	3
119	H	345	1	2	1	999	spring	38.1735216089452	3.72719584416437	3.4314379518863998	192.376420038854	45.9081680921877	1	0	2	Tief	1	0	1	under	2	1	0	3
119	BS	321	1	1	2	999	spring	28.1630515941932	4.2490521591116	3.72990113981611	267.789983593958	391.678675397672	1	0	2	Tief	1	0	1	over	2	3	0	3
119	H	307	1	2	2	999	spring	25.7427597718384	4.5925646463328	3.56659084335015	206.170077703849	98.468520306177	1	0	2	Tief	1	0	1	under	1	1	0	3
119	H	336	1	2	1	999	spring	34.3191180964776	3.89786512482189	3.46870893279078	232.929894312019	224.399914907822	1	0	2	Tief	1	0	1	over	1	1	0	3
119	BS	321	1	1	2	999	spring	28.1630515941932	4.2490521591116	3.72990113981611	267.789983593958	391.678675397672	1	0	2	Tief	1	0	1	opt	2	3	0	3
119	H	364	1	1	1	999	spring	35.0219398256492	4.07459578679984	3.53659167747343	190.295311167811	134.005288315813	1	0	2	Tief	1	0	1	under	1	1	0	3
119	H	328	1	1	1	999	spring	26.6091336194268	4.69309135771185	4.21746090918733	236.830013182682	93.2224687806029	1	0	2	Tief	1	0	1	opt	2	2	0	3
119	H	336	1	2	1	999	spring	34.3191180964776	3.89786512482189	3.46870893279078	232.929894312019	224.399914907822	1	0	2	Tief	1	0	1	under	1	1	0	3
119	BS	102	1	2	1	26	spring	28.0927609335109	4.52392747326268	3.87550453617688	208.090843767106	18.3432571300995	1	0	2	Tief	1	0	1	over	1	1	0	3
119	BS	102	1	2	1	26	spring	38.4561344643214	3.8247277217789	3.0374102548727002	189.94926696203	21.2891698192031	1	0	2	Tief	1	0	1	over	1	1	0	3
119	H	71	3	2	2	30	spring	31.8197533914272	2.8345539370121697	3.07535607153027	122.139428896855	977.538159575914	1	0	2	Tief	1	0	1	opt	2	1	0	3
119	H	171	1	2	3	30	spring	30.670403109662	4.22576466914887	3.69339914117569	207.314114023804	158.644200475264	1	0	2	Tief	1	0	1	opt	1	3	0	3
119	BS	45	2	3	3	30	spring	33.5244487322172	4.19545628279877	3.5244087942982	247.794737013877	74.2207830637748	1	0	2	Tief	1	0	1	opt	5	3	0	3
119	BS	48	1	3	3	30	spring	27.9463522553931	4.46744762518119	3.60772893859747	292.273754009545	105.223975908511	1	0	2	Tief	1	0	1	over	2	3	0	3
119	other	109	2	1	1	26	spring	34.3849111376616	3.73794640159078	3.19797758737626	156.663496095399	22.7629137456439	1	0	2	Tief	1	0	1	under	2	1	0	3
119	BS	175	1	2	1	26	spring	30.4505404911115	4.00786085339557	3.60440566605019	253.706854923013	134.819583135514	1	0	2	Tief	1	0	1	over	3	2	0	3
119	BS	126	2	1	1	26	spring	28.7472420493161	3.92224985998443	3.64638943217679	206.665375954804	143.866582741383	1	0	2	Tief	1	0	1	over	1	3	0	3
119	BS	126	1	1	1	26	spring	24.0502054557019	4.32854869757368	3.9124771393885203	232.96801562709	93.1450511834423	1	0	2	Tief	1	0	1	over	1	1	0	3
119	H	53	3	3	1	26	spring	31.4136357232499	4.38727002381981	3.83689704616359	180.876107531447	26.4794197313567	1	0	2	Tief	1	0	1	opt	1	2	0	3
119	BS	95	2	1	1	26	spring	31.7606410222614	4.88590168540052	3.77714975844192	226.138651710782	39.4101978678955	1	0	2	Tief	1	0	1	opt	1	3	0	3
119	H	122	2	2	1	26	spring	42.7416682220603	2.96966187541215	2.97639263071695	180.96922196	17.2808950846465	1	0	2	Tief	1	0	1	over	1	1	0	3
119	H	328	1	1	1	999	spring	24.595813901953	5.02288962418495	3.96023900582198	205.583829042617	97.9552005715552	1	0	2	Tief	1	0	1	opt	2	1	0	3
119	H	63	2	2	1	26	spring	25.6803504734944	4.30091403818363	3.79950711629168	267.595745088038	52.4301728150623	1	0	2	Tief	1	0	1	over	1	2	0	3
119	BS	47	2	2	1	26	spring	34.7021188095464	4.17526535693273	3.7645936816325403	291.567708062965	72.0886038264923	1	0	2	Tief	1	0	1	opt	1	3	0	3
119	BS	12	2	2	1	26	spring	29.869638735349	4.21766338426425	3.831622526788	283.550981466857	232.412116000544	1	0	2	Tief	1	0	1	opt	1	2	0	3
119	H	18	1	2	3	26	spring	30.0831538083577	3.86882435653985	3.34490681538461	229.328625102688	127.272778254525	1	0	2	Tief	1	0	1	under	1	3	0	3
119	H	184	2	1	2	26	spring	25.9519978364267	3.95376507434541	3.46491325243022	221.26114046342	193.683358762248	1	0	2	Tief	1	0	1	opt	1	3	0	3
119	BS	62	1	2	1	26	spring	28.3651616026853	4.12860416991151	3.50908549063168	129.975933963992	17.9614943423864	1	0	2	Tief	1	0	1	over	1	1	0	3
119	BS	101	2	2	2	26	spring	31.7699917786079	3.7943661553594	3.4298988753751	236.08004727755	24.4631715070931	1	0	2	Tief	1	0	1	opt	1	3	0	3
119	BS	72	1	3	2	30	spring	25.521337906312	3.68517423442167	3.60114387904346	250.040543459313	372.793198432259	1	0	2	Tief	1	0	1	over	1	1	0	3
119	H	167	1	2	1	30	spring	35.4177420054641	3.74376383293818	3.09406271392863	168.03066176741	165.0615409307	1	0	2	Tief	1	0	1	opt	2	2	0	3
119	H	108	1	3	1	30	spring	31.9365011288994	3.7871230876649298	3.39609427452998	238.536291020819	47.8452464240437	1	0	2	Tief	1	0	1	over	1	2	0	3
119	H	136	2	2	3	26	spring	31.7231139670366	3.3346778297692	3.53957015008142	217.315222909712	160.051195797591	1	0	2	Tief	1	0	1	under	1	3	0	3
119	BS	36	2	1	2	26	spring	25.8787843905507	3.87741398765954	3.67578609813944	199.478934027932	19.958310180293	1	0	2	Tief	1	0	1	opt	1	2	0	3
119	BS	193	2	1	1	26	spring	32.0051674620702	4.02751668568446	3.63743558643466	171.659477702587	90.3785322582878	1	0	2	Tief	1	0	1	over	1	1	0	3
119	BS	126	2	1	1	26	spring	28.7472420493161	3.92224985998443	3.64638943217679	206.665375954804	143.866582741383	1	0	2	Tief	1	0	1	over	1	3	0	3
119	H	57	1	2	1	30	spring	37.8979656515421	3.50834475917049	3.32827934952314	238.693394562922	94.3699715356977	1	0	2	Tief	1	0	1	opt	1	2	0	3
119	BS	55	2	1	2	30	spring	29.459443401256	4.71967074018553	3.92896845931898	297.669162044355	32.5838247344055	1	0	2	Tief	1	0	1	over	1	3	0	3
119	H	47	1	3	2	30	spring	33.6554425270296	3.80974115846649	3.5982244291114798	186.218704098654	61.8444676532221	1	0	2	Tief	1	0	1	opt	1	3	0	3
119	BS	72	1	3	2	30	spring	25.521337906312	3.68517423442167	3.60114387904346	250.040543459313	372.793198432259	1	0	2	Tief	1	0	1	over	1	1	0	3
119	BS	90	1	2	2	30	spring	21.2274636033968	4.88183345436055	3.765156574503	203.821056643758	97.8754177851443	1	0	2	Tief	1	0	1	over	1	1	0	3
119	H	73	1	2	2	30	spring	32.3395355316006	4.05780635418257	3.49735513230525	191.655377324093	369.764037858159	1	0	2	Tief	1	0	1	opt	1	3	0	3
119	H	4	1	2	2	26	spring	22.3453165310524	4.76542425629035	3.90323280709323	293.147705867547	123.489153987842	1	0	2	Tief	1	0	1	opt	1	3	0	3
119	BS	149	1	1	2	26	spring	25.3625753356291	4.16677209346823	3.72843420178256	228.059557802218	188.094760089086	1	0	2	Tief	1	0	1	opt	2	1	0	3
119	H	73	1	2	2	30	spring	32.3395355316006	4.05780635418257	3.49735513230525	191.655377324093	369.764037858159	1	0	2	Tief	1	0	1	over	1	3	0	3
119	H	124	1	1	1	26	spring	30.7526736219265	3.4495967379951002	3.47375505887291	187.873048123636	286.836691412924	1	0	2	Tief	1	0	1	over	1	2	0	3
119	H	184	2	1	2	26	spring	25.9519978364267	3.95376507434541	3.46491325243022	221.26114046342	193.683358762248	1	0	2	Tief	1	0	1	over	1	3	0	3
119	BS	109	1	2	1	30	spring	28.3029934852925	4.06856426760006	3.9395634681292	269.838229275339	29.5389464427451	1	0	2	Tief	1	0	1	opt	1	2	0	3
119	H	99	2	3	1	26	spring	33.9846947570505	3.82428872057323	3.37892517725117	245.348169727944	22.9973219311502	1	0	2	Tief	1	0	1	over	1	2	0	3
119	H	132	2	2	2	26	spring	30.2515596362812	3.86841539810344	3.49688751077761	231.918589193399	39.0262244891897	1	0	2	Tief	1	0	1	over	1	2	0	3
119	H	76	1	3	1	26	spring	31.5925428072167	4.19959864974455	3.6596230138071197	186.286459798604	216.795464787789	1	0	2	Tief	1	0	1	opt	1	3	0	3
119	H	173	1	2	2	30	spring	31.321311142687	3.60250514820781	3.3831908671663298	167.662402780964	101.576923482582	1	0	2	Tief	1	0	1	over	1	2	0	3
119	H	96	1	3	1	26	spring	34.2367842950709	4.08557432356457	3.50780505032864	222.546958663687	152.132365115671	1	0	2	Tief	1	0	1	over	1	3	0	3
119	BS	90	1	2	2	30	spring	21.2274636033968	4.88183345436055	3.765156574503	203.821056643758	97.8754177851443	1	0	2	Tief	1	0	1	over	1	1	0	3
119	H	4	1	2	2	26	spring	22.3453165310524	4.76542425629035	3.90323280709323	293.147705867547	123.489153987842	1	0	2	Tief	1	0	1	opt	1	3	0	3
119	BS	77	2	2	1	26	spring	31.6514621751907	3.32902521653951	3.32012997112806	199.941512992371	41.4593840224797	1	0	2	Tief	1	0	1	opt	2	1	0	3
119	H	156	1	1	1	26	spring	37.2543239121013	3.31795071895231	3.21285417902899	205.871990694039	23.1655177227011	1	0	2	Tief	1	0	1	opt	1	2	0	3
119	other	261	1	1	1	999	spring	31.8274195244895	3.83110471099008	3.62464776045742	182.863225089623	80.6029445716612	1	0	2	Tief	1	0	1	under	1	2	0	3
119	H	290	1	1	3	999	spring	24.8475584172692	3.31643199657751	3.4815809257676698	198.313857709372	474.713569628671	1	0	2	Tief	1	0	1	opt	1	2	0	3
119	H	330	1	2	1	999	spring	31.841483714194702	4.54934769757604	3.9348703999709	188.700252550604	343.771261102701	1	0	2	Tief	1	0	1	opt	1	2	0	3
119	H	263	3	1	1	999	spring	28.4512253058525	3.55500605057899	3.40649258094453	178.69312548001	25.4470659433897	1	0	2	Tief	1	0	1	under	1	1	0	3
119	H	397	2	2	1	999	spring	31.6043134909871	4.7422728097794895	3.6856867265814	213.282528766698	182.061011880522	1	0	2	Tief	1	0	1	over	1	3	0	3
119	BS	220	2	2	1	999	spring	24.9538493561564	4.22703496947655	3.62547686581877	224.214796112052	62.4952675472937	1	0	2	Tief	1	0	1	over	1	3	0	3
119	H	303	1	1	1	28	spring	38.2878752066421	3.6751448164426	3.57702475575924	194.224173714161	80.4862521008423	1	0	2	Tief	1	0	1	opt	1	2	0	3
119	BS	220	2	2	1	999	spring	24.9538493561564	4.22703496947655	3.62547686581877	224.214796112052	62.4952675472937	1	0	2	Tief	1	0	1	over	1	3	0	3
119	H	148	2	1	4	26	spring	23.6933134836902	3.16986648530789	2.99124758268931	138.778585568647	126.085599673541	1	0	2	Tief	1	0	1	under	2	3	0	3
119	H	172	2	3	2	999	spring	28.9308991492823	3.3535268406955	3.62809743158857	143.641303678399	41.4449289199801	1	0	2	Tief	1	0	1	opt	1	1	0	3
119	H	293	1	2	1	28	spring	39.7273702859157	3.18490383221498	3.17811709587626	190.638011028469	33.4978415346239	1	0	2	Tief	1	0	1	opt	1	2	0	3
119	BS	241	2	2	1	999	spring	25.786321400028	4.2998463987823	3.5606883470982797	221.441252385776	135.643393690623	1	0	2	Tief	1	0	1	opt	2	3	0	3
119	H	204	2	2	2	999	spring	25.6412205806894	4.2042692815491	3.45894280878946	216.071833954206	48.445885434348	1	0	2	Tief	1	0	1	opt	1	3	0	3
119	BS	237	1	1	1	999	spring	25.548798807726	4.13975560409621	3.56453464779985	279.338009642608	188.70359897034	1	0	2	Tief	1	0	1	opt	1	1	0	3
119	H	299	2	1	3	999	spring	27.1163222058779	4.45670027464992	3.59322155800428	231.167207117083	161.209750577284	1	0	2	Tief	1	0	1	over	1	3	0	3
119	BS	177	2	2	1	999	spring	28.0869678844893	3.5745191740465	3.50122031260327	219.755497506797	42.3719823418307	1	0	2	Tief	1	0	1	opt	2	2	0	3
119	H	185	2	2	1	999	spring	25.2836165384168	4.15939271135131	3.51126516014601	222.32417385927	233.215136949966	1	0	2	Tief	1	0	1	over	1	3	0	3
119	H	248	2	1	2	28	spring	30.6944545871021	3.3796918508741802	3.52647007350436	179.503120302607	60.9693246627064	1	0	2	Tief	1	0	1	opt	1	1	0	3
119	BS	166	1	2	1	999	spring	24.7137736055473	3.68915138218776	3.48656169541187	231.506576048612	14.6683671644826	1	0	2	Tief	1	0	1	opt	2	2	0	3
119	BS	243	2	2	1	999	spring	24.6838438964364	4.22832149931349	3.91195540905863	273.513178949149	50.0191622083398	1	0	2	Tief	1	0	1	opt	1	1	0	3
119	BS	183	1	2	1	28	spring	29.726785661457	3.93738212522419	3.37696550100227	240.912865723684	19.1387803566417	1	0	2	Tief	1	0	1	over	1	2	0	3
119	BS	309	1	2	1	999	spring	25.2661535848382	4.08732535907818	3.78129433817905	261.211278589525	78.9805285111149	1	0	2	Tief	1	0	1	opt	1	1	0	3
119	H	376	2	2	1	999	spring	31.7663603755512	4.39634875611448	3.88028204705075	214.94857369193	103.293559263699	1	0	2	Tief	1	0	1	under	2	2	0	3
119	BS	329	2	2	2	28	spring	29.1310903729849	3.86788070462817	3.62938063927299	232.773076339582	134.844498383182	1	0	2	Tief	1	0	1	over	2	3	0	3
119	BS	134	1	1	1	999	spring	26.7472198362869	4.2258832994808	3.80714568159975	256.33300089391	46.1134414495003	1	0	2	Tief	1	0	1	over	1	2	0	3
119	H	76	3	2	1	999	spring	23.3217493087485	4.29204578948351	3.9558398095803	229.936790088542	15.7088484249812	1	0	2	Tief	1	0	1	opt	2	2	0	3
119	BS	193	1	1	3	28	spring	25.9800970014932	3.99927319631727	3.68855224629917	209.273931081425	65.3899789198025	1	0	2	Tief	1	0	1	over	2	1	0	3
119	BS	169	2	1	1	999	spring	30.0354115526563	4.25191463606391	3.50820289398054	224.325401359677	694.522340131116	1	0	2	Tief	1	0	1	opt	1	3	0	3
119	BS	149	1	2	2	28	spring	28.9103944444394	4.25571936809026	3.73415978536724	241.95463652984	69.4736548395652	1	0	2	Tief	1	0	1	over	2	2	0	3
119	BS	291	2	1	1	999	spring	21.5984295052749	4.6856696841748	3.82222480063733	230.301997892377	17.9109793889644	1	0	2	Tief	1	0	1	opt	1	1	0	3
119	BS	288	2	2	1	28	spring	34.0752488379356	4.19181534317289	3.78603524451481	210.797482974986	35.1515296284839	1	0	2	Tief	1	0	1	opt	2	2	0	3
119	H	265	2	2	2	999	spring	33.0275163254264	3.64047951020508	3.3908722065816	209.879384287364	215.946987582458	1	0	2	Tief	1	0	1	opt	2	1	0	3
119	H	265	3	3	1	999	spring	32.2748594235561	4.27559055426118	3.56472469576156	216.918283290743	86.672432500998	1	0	2	Tief	1	0	1	over	2	3	0	3
119	BS	315	2	2	1	28	spring	32.1595492511911	4.46268926690419	3.966932968167	276.9097039131	39.6126582000727	1	0	2	Tief	1	0	1	opt	1	2	0	3
119	H	308	1	2	1	28	spring	32.1898276975178	4.44896421848417	3.5643693395345	187.732627230112	37.6639437577295	1	0	2	Tief	1	0	1	opt	1	2	0	3
119	BS	328	1	1	1	26	spring	28.7343704374431	4.10821520249447	3.48834731046792	266.686672424231	103.57170732804	1	0	2	Tief	1	0	1	over	1	3	0	3
119	BS	149	1	1	2	26	spring	25.3625753356291	4.16677209346823	3.72843420178256	228.059557802218	188.094760089086	1	0	2	Tief	1	0	1	over	2	1	0	3
119	H	241	2	3	1	999	spring	31.1760548847734	3.76295590555986	3.48198517143334	235.673320538886	228.9659394326	1	0	2	Tief	1	0	1	opt	1	3	0	3
119	H	241	2	2	1	28	spring	33.7505274126519	3.02714044088901	3.28784737078146	268.559608816855	31.8457340013901	1	0	2	Tief	1	0	1	opt	1	2	0	3
119	H	265	3	3	1	999	spring	32.2748594235561	4.27559055426118	3.56472469576156	216.918283290743	86.672432500998	1	0	2	Tief	1	0	1	opt	2	3	0	3
119	other	315	1	2	1	28	spring	32.7535659324989	3.73873818769667	3.66485005874965	242.740060564266	46.4194070936248	1	0	2	Tief	1	0	1	over	1	2	0	3
119	BS	489	1	2	1	999	spring	29.6096435559768	4.26021388393019	3.59027251013223	276.27368866128	55.6385439895129	1	0	2	Tief	1	0	1	over	1	1	0	3
119	H	185	1	2	1	28	spring	32.7562037002745	4.39778601348404	3.60622547065909	202.991876272948	41.7916643606872	1	0	2	Tief	1	0	1	opt	1	3	0	3
119	BS	267	1	3	1	999	spring	28.9235520171106	4.66871022244069	3.97436613925273	245.479396535426	54.1153928048522	1	0	2	Tief	1	0	1	opt	1	1	0	3
120	SIM	211	2	2	2	28	spring	21.9976481788105	4.50134706780214	3.19301592499516	257.729582446368	87.82827181253	2	0	2	HomG	1	0	0	opt	2	1	0	2
120	SIM	210	1	1	2	26	spring	21.6560265281552	4.25820604502677	3.64248157881895	281.779451916469	92.8191262754633	2	0	2	HomG	1	0	0	opt	2	1	0	2
120	SIM	349	3	3	1	26	spring	26.5350407406542	4.50618741072501	3.74790696668842	234.192507638282	119.029630874114	2	0	2	HomG	1	0	0	opt	2	2	0	2
120	SIM	246	1	3	3	26	spring	26.1575929864629	4.47040624665165	3.52640316583404	259.726824022889	82.4829280254075	2	0	2	HomG	1	0	0	over	2	3	0	2
120	SIM	289	3	4	1	26	spring	25.495259454495	3.9085906310921	3.26024675304209	223.130250171082	1422.56521524515	2	0	2	HomG	1	0	0	over	1	2	0	2
120	H	105	1	2	2	26	spring	24.125117008079	5.28650584586302	3.33321179150862	246.180216960648	79.8995264269041	2	0	2	HomG	1	0	0	under	2	1	0	2
120	SIM	172	1	1	1	26	spring	26.1780960036889	3.9479511874185	3.56394817065199	284.159660593286	137.226152598163	2	0	2	HomG	1	0	0	opt	2	1	0	2
120	SIM	210	3	2	2	26	spring	24.325218370216	3.90143367744235	3.28772552066128	255.505048843861	117.16092100074	2	0	2	HomG	1	0	0	under	3	3	0	2
120	SIM	153	1	2	1	26	spring	19.7639778346279	4.70612039998913	3.54107969141641	272.754968278371	43.5594613415629	2	0	2	HomG	1	0	0	over	2	1	0	2
120	SIM	18	1	1	1	26	spring	26.6035183781774	4.14774519780294	4.01985347438397	234.50884268645	888.438120388375	2	0	2	HomG	1	0	0	opt	2	3	0	2
120	H	75	1	2	2	26	spring	31.6266550958313	4.46923492888778	3.5404184675564903	229.01053736846401	360.444339219023	2	0	2	HomG	1	0	0	under	2	3	0	2
120	SIM	213	2	1	2	26	spring	25.167485025333	4.33242522122353	3.5902438196457203	208.419686600342	682.999597779532	2	0	2	HomG	1	0	0	opt	2	3	0	2
120	H	4	1	2	2	26	spring	18.372240430817	4.94568705399896	4.2168119507792	254.589944690716	64.6937921359765	2	0	2	HomG	1	0	0	under	2	2	0	2
120	SIM	298	2	2	3	26	spring	26.239222152357	4.76545297817968	3.79427120168927	287.812080274649	84.4191285510025	2	0	2	HomG	1	0	0	opt	3	2	0	2
120	SIM	19	1	2	2	26	spring	24.9727901590667	5.10266255427368	3.9162125353393797	250.081244733543	165.672205110361	2	0	2	HomG	1	0	0	opt	2	3	0	2
120	SIM	78	2	3	1	26	spring	23.4866724025708	4.379321235396	3.31702904759764	303.847749595378	109.520881641686	2	0	2	HomG	1	0	0	under	3	2	0	2
120	SIM	190	1	3	2	26	spring	30.5358849990408	4.05629913613274	3.50866029911917	244.493973715413	111.652542724094	2	0	2	HomG	1	0	0	under	2	3	0	2
120	SIM	50	1	3	3	26	spring	36.3116387786178	3.77542804962116	3.12947716571038	256.436943037309	127.826942117698	2	0	2	HomG	1	0	0	under	3	3	0	2
120	H	542	2	3	2	26	spring	21.701293120792	4.52656768504903	3.94229694586999	211.401236295302	123.19654462986	2	0	2	HomG	1	0	0	under	3	3	0	2
120	SIM	274	2	1	2	26	spring	23.9909170603036	4.54159988639211	3.66374068739217	308.751448050524	72.0807595083186	2	0	2	HomG	1	0	0	over	2	3	0	2
120	SIM	12	4	2	1	26	spring	22.1952649435134	5.12325242705876	3.68064927478803	281.91080619986	116.147224289531	2	0	2	HomG	1	0	0	opt	2	2	0	2
120	SIM	204	1	3	2	26	spring	26.462874521375902	4.77390779867267	3.63704072993034	191.50048557379	699.181694968415	2	0	2	HomG	1	0	0	under	3	3	0	2
120	H	312	1	2	5	28	spring	27.0218488287939	3.87214036503507	3.38665681936107	211.986704733507	220.027634391825	2	0	2	HomG	1	0	0	under	1	3	0	2
120	H	312	1	2	5	28	spring	27.0218488287939	3.87214036503507	3.38665681936107	211.986704733507	220.027634391825	2	0	2	HomG	1	0	0	over	1	3	0	2
120	SIM	358	1	1	1	28	spring	22.5355374751537	4.56220728354815	3.5097142493372	331.984917481266	63.2112781557326	2	0	2	HomG	1	0	0	opt	1	1	0	2
120	H	343	1	1	4	28	spring	26.4498318887762	4.11357014688398	3.80118091649978	250.564974743227	930.254616690657	2	0	2	HomG	1	0	0	opt	2	2	0	2
120	H	315	1	1	1	28	spring	25.243458454853	5.14561614906247	3.52767137858054	280.969085425971	29.0484938542077	2	0	2	HomG	1	0	0	opt	2	1	0	2
120	H	312	1	2	5	28	spring	27.0218488287939	3.87214036503507	3.38665681936107	211.986704733507	220.027634391825	2	0	2	HomG	1	0	0	over	1	3	0	2
120	H	91	2	1	2	26	spring	24.9351094518844	4.00831573616643	3.62839478482703	258.361434369223	91.3661176461198	2	0	2	HomG	1	0	0	opt	2	1	0	2
120	SIM	41	2	3	1	26	spring	22.1540649231995	4.68675308008676	3.57565559432951	294.081869619515	330.185968778336	2	0	2	HomG	1	0	0	opt	1	2	0	2
120	H	4	1	2	2	26	spring	18.372240430817	4.94568705399896	4.2168119507792	254.589944690716	64.6937921359765	2	0	2	HomG	1	0	0	opt	2	2	0	2
120	SIM	276	1	2	3	26	spring	20.5202952771811	4.321749791584	3.61241691992373	219.39331862846	398.964075854625	2	0	2	HomG	1	0	0	opt	2	3	0	2
120	SIM	181	3	2	2	26	spring	23.956359393943	4.74386829598646	3.72038384650116	245.625875859541	53.4877740386394	2	0	2	HomG	1	0	0	over	2	2	0	2
120	SIM	105	2	1	3	26	spring	28.7379938383568	4.36332925399736	3.47612998348438	249.878749691682	71.7364631300826	2	0	2	HomG	1	0	0	under	2	3	0	2
120	SIM	238	1	2	2	26	spring	30.9939599490597	4.52576499011379	3.82094020360244	289.022201682317	404.326054801364	2	0	2	HomG	1	0	0	opt	1	3	0	2
120	SIM	299	1	1	1	26	spring	25.8602200730979	4.466078760255	3.6633453386459403	270.806670989249	170.167308095006	2	0	2	HomG	1	0	0	opt	2	2	0	2
120	H	199	4	2	2	26	spring	33.4598091370886	3.57835075246765	3.0088855991131	251.384114907215	165.148927227623	2	0	2	HomG	1	0	0	under	2	2	0	2
120	SIM	314	2	2	4	26	spring	26.0872787347761	3.93188953251241	3.40361490562018	257.501537947401	375.134610384664	2	0	2	HomG	1	0	0	over	1	3	0	2
120	SIM	19	1	2	2	26	spring	24.9727901590667	5.10266255427368	3.9162125353393797	250.081244733543	165.672205110361	2	0	2	HomG	1	0	0	opt	2	3	0	2
120	SIM	215	1	1	1	26	spring	20.43421168265	4.6463215565680205	3.55681169114898	284.078656928093	160.672885816466	2	0	2	HomG	1	0	0	opt	2	1	0	2
120	H	397	2	1	1	26	spring	22.6773661486087	3.98183260307177	3.39554005712614	263.010926879027	151.343279166094	2	0	2	HomG	1	0	0	over	2	2	0	2
120	H	285	1	2	1	26	spring	22.2953098212638	3.98812907550964	3.42248136480522	250.446886831293	39.7934007763141	2	0	2	HomG	1	0	0	over	3	1	0	2
120	other	287	2	4	1	26	spring	27.7876616035542	3.8074973842258197	3.37195271199941	255.792640280916	302.901876464332	2	0	2	HomG	1	0	0	under	2	3	0	2
120	SIM	195	1	1	2	26	spring	29.3709911265599	4.12455458135826	3.37831001512146	249.641455899054	108.693301965908	2	0	2	HomG	1	0	0	over	2	3	0	2
120	SIM	192	3	2	2	26	spring	18.9899641143168	4.58717720302154	3.65991991036994	222.622776178592	348.075397928083	2	0	2	HomG	1	0	0	opt	2	2	0	2
120	H	284	1	2	1	28	spring	24.4716459246136	3.47803628200527	3.54093620702328	227.48571399506	206.982023326426	2	0	2	HomG	1	0	0	opt	1	1	0	2
120	H	91	2	1	2	26	spring	24.9351094518844	4.00831573616643	3.62839478482703	258.361434369223	91.3661176461198	2	0	2	HomG	1	0	0	over	2	1	0	2
120	SIM	192	1	2	1	26	spring	22.8438470204965	5.28585340763404	3.82919728339705	250.795618223848	78.6428163084689	2	0	2	HomG	1	0	0	opt	2	2	0	2
120	SIM	351	2	3	1	26	spring	29.8822485998664	3.7691153397821	3.2929754572117202	334.073743885853	124.307124608167	2	0	2	HomG	1	0	0	over	2	3	0	2
120	H	128	3	3	1	26	spring	27.02650760105	3.65129654813048	3.26306578487472	271.218034658952	350.422568296866	2	0	2	HomG	1	0	0	opt	2	3	0	2
120	SIM	192	2	1	2	26	spring	19.9737251289602	4.10414633728252	3.69963468445783	242.99302629761	160.092812119766	2	0	2	HomG	1	0	0	over	2	2	0	2
120	SIM	155	1	1	3	26	spring	31.90054712977	4.27813656592528	3.38441505000098	276.883518688272	766.413674945391	2	0	2	HomG	1	0	0	opt	3	3	0	2
120	H	306	1	3	3	26	spring	26.912416737215	3.94852340128405	3.35035986116722	236.232187293999	282.469795971949	2	0	2	HomG	1	0	0	under	3	3	0	2
120	SIM	56	3	2	3	26	spring	19.1066223641261	5.20888110131048	3.94148934762767	288.195384692261	134.394400052598	2	0	2	HomG	1	0	0	opt	2	2	0	2
120	SIM	65	2	2	1	26	spring	23.4697382699151	4.66635456062946	3.68894277555368	293.999255167427	90.2578699103491	2	0	2	HomG	1	0	0	opt	2	2	0	2
120	SIM	139	2	2	2	26	spring	22.3790516554094	4.7298976241238	3.78162975803992	259.645350229145	126.339858883596	2	0	2	HomG	1	0	0	opt	2	3	0	2
120	H	284	1	2	1	28	spring	24.4716459246136	3.47803628200527	3.54093620702328	227.48571399506	206.982023326426	2	0	2	HomG	1	0	0	over	1	1	0	2
120	SIM	155	1	2	1	26	spring	27.9983762222631	5.08200881070723	3.73592340957362	271.13312991472	47.7704512438576	2	0	2	HomG	1	0	0	over	2	3	0	2
122	SIM	70	2	2	3	31	spring	29.4011193129329	4.29103118805737	3.41538459316909	256.331592207416	38.5233119362716	2	0	2	HooA	1	0	0	opt	2	3	0	2
122	SIM	280	1	2	3	31	spring	18.5051374100593	4.49431074195613	3.23814599739235	152.184262817664	26.8355901959597	2	0	2	HooA	1	0	0	over	2	1	0	2
122	SIM	25	3	4	1	29	spring	28.6025480473703	4.20746230019477	3.99459035072062	262.065595103352	52.5020023210016	2	0	2	HooA	1	0	0	opt	1	1	0	2
122	SIM	261	2	1	2	31	spring	21.7668956230691	4.32448768191356	3.50039346184162	161.719645166207	78.8545939001018	2	0	2	HooA	1	0	0	over	2	3	0	2
122	SIM	203	1	2	2	31	spring	24.8772205752274	4.52208001159302	2.89049080406785	168.65701280553	75.4961061613756	2	0	2	HooA	1	0	0	opt	3	2	0	2
122	SIM	48	3	2	2	31	spring	33.446441139723	3.60023605438197	3.3794623435315	195.994353900617	67.9611792045817	2	0	2	HooA	1	0	0	opt	2	3	0	2
122	SIM	273	2	2	2	31	spring	22.3043896815562	4.99602041566912	3.5078253363818	157.770854695985	308.257740983796	2	0	2	HooA	1	0	0	opt	2	3	0	2
122	SIM	8	2	2	1	29	spring	28.7025961078506	4.55029293650128	3.5874098101550898	173.403854904418	94.050543338393	2	0	2	HooA	1	0	0	opt	2	3	0	2
122	SIM	57	1	1	1	31	spring	23.2	4.59	2.85	219	137	2	0	2	HooA	1	0	0	opt	2	1	0	2
122	SIM	248	3	2	2	29	spring	21.9513781291035	3.90386793335729	3.15290276994302	166.716690635456	266.479316337353	2	0	2	HooA	1	0	0	opt	4	3	0	2
122	SIM	148	1	2	3	31	spring	27.9096536126333	3.79416401066826	3.08224065624683	172.98946506583	825.47112918941	2	0	2	HooA	1	0	0	opt	5	3	0	2
122	SIM	114	1	2	2	31	spring	25.7628627063553	3.67501979620048	2.89619204192784	175.736723405745	22.8103089612071	2	0	2	HooA	1	0	0	opt	2	1	0	2
122	SIM	28	1	1	1	31	spring	23.1414416070689	3.69552647351939	3.02404711968792	153.84354345243	85.5088532465605	2	0	2	HooA	1	0	0	under	2	2	0	2
122	SIM	12	3	1	2	31	spring	32.8187561359871	4.29516439956528	3.2149163337371798	226.275833933451	146.635719877232	2	0	2	HooA	1	0	0	opt	2	3	0	2
122	SIM	290	1	1	1	31	spring	19.6961789357812	4.66228399952787	3.44735668601813	144.991054310268	167.893049000371	2	0	2	HooA	1	0	0	under	1	1	0	2
122	SIM	156	1	1	1	31	spring	22.705250740675	4.3080213058327	3.44612582360379	131.586045630741	66.9079665143744	2	0	2	HooA	1	0	0	over	1	2	0	2
122	SIM	25	3	4	1	29	spring	28.6025480473703	4.20746230019477	3.99459035072062	262.065595103352	52.5020023210016	2	0	2	HooA	1	0	0	opt	1	1	0	2
122	SIM	266	2	2	2	31	spring	24.2437198890398	4.4261970376845	3.52605083227713	198.623913836269	63.8713139008017	2	0	2	HooA	1	0	0	opt	5	3	0	2
122	SIM	119	1	1	2	31	spring	27.596929212282	5.30672802370933	3.0305959880139	203.09849849188	28.0838094081071	2	0	2	HooA	1	0	0	opt	2	1	0	2
122	SIM	281	4	1	1	29	spring	25.9748461063717	3.3492139783852	3.20249409816016	175.547176524662	195.209167564217	2	0	2	HooA	1	0	0	over	2	3	0	2
122	SIM	242	3	1	2	31	spring	22.9937377906254	4.61403187449653	3.33272132801404	157.598776431827	111.786948471534	2	0	2	HooA	1	0	0	opt	4	3	0	2
122	SIM	43	1	2	2	31	spring	26.5523476351015	4.63657473527726	3.64470575636206	226.913721382414	86.3226672179779	2	0	2	HooA	1	0	0	opt	2	3	0	2
122	SIM	81	1	2	4	31	spring	27.9366919630366	4.48336957980176	3.29762759828965	198.666799374931	302.646868572768	2	0	2	HooA	1	0	0	opt	4	3	0	2
122	SIM	89	1	3	2	31	spring	24.5463212392078	4.78865726575676	3.41783462217484	167.751915765922	26.073895836474	2	0	2	HooA	1	0	0	opt	3	3	0	2
122	SIM	155	1	1	1	29	spring	22.0865660759232	4.49272309296928	3.55603766351805	160.402707530965	19.0950175903526	2	0	2	HooA	1	0	0	opt	2	1	0	2
122	SIM	83	1	2	1	31	spring	23.8440670283803	4.12688825990824	3.36915817981403	165.496329580312	62.8762029814347	2	0	2	HooA	1	0	0	opt	2	3	0	2
122	SIM	133	2	1	1	29	spring	27.2590717907283	4.06214099063921	3.2157798473384602	194.889783751034	58.5054038017151	2	0	2	HooA	1	0	0	over	2	3	0	2
122	SIM	110	2	1	1	29	spring	24.6519913647868	4.55996482382025	3.17752254469543	179.22983626487	82.9746360246807	2	0	2	HooA	1	0	0	opt	2	2	0	2
122	SIM	6	4	3	1	29	spring	25.2396747428808	4.57010470468931	3.39623060535435	207.795278140925	123.222995677252	2	0	2	HooA	1	0	0	over	2	3	0	2
122	SIM	125	2	1	1	29	spring	27.044294252689	3.90031435922814	3.49603810114772	127.44177963542	48.7502590022957	2	0	2	HooA	1	0	0	opt	2	3	0	2
122	SIM	94	3	2	3	29	spring	32.5518428517122	4.65616003009277	3.38790229240113	175.139222105479	543.787442912255	2	0	2	HooA	1	0	0	opt	2	3	0	2
122	SIM	198	1	2	2	31	spring	28.3376169679019	4.06100562372968	3.61858942075843	199.38104260425	104.718027813789	2	0	2	HooA	1	0	0	over	2	3	0	2
122	SIM	176	4	1	1	29	spring	22.0688708501804	4.4597202216208	3.32512921331305	154.080405329963	76.9065712614886	2	0	2	HooA	1	0	0	opt	2	2	0	2
122	SIM	354	1	1	2	29	spring	27.1054791384693	4.54182193272793	3.38335791283367	196.543105827134	90.5113283591019	2	0	2	HooA	1	0	0	opt	2	3	0	2
122	SIM	388	3	1	1	29	spring	18.7385245680572	4.70358140211112	3.37033105762536	204.917315995268	676.487322601996	2	0	2	HooA	1	0	0	over	2	1	0	2
122	SIM	293	1	3	1	29	spring	22.3488234270744	4.54339827688738	3.2988595339964	151.027821421968	145.559127226907	2	0	2	HooA	1	0	0	over	2	2	0	2
122	SIM	332	4	3	1	29	spring	20.5273659366233	4.1046398898118	3.34673041008857	155.34905346288	63.9447648072971	2	0	2	HooA	1	0	0	opt	2	1	0	2
122	SIM	320	2	2	3	29	spring	27.3931682696002	3.5605308275386998	3.63836908241111	161.326982704954	160.474334209521	2	0	2	HooA	1	0	0	under	1	3	0	2
122	SIM	300	1	1	1	29	spring	18.4989922510761	4.70855071204503	3.12249741247442	182.181094965816	280.739482392467	2	0	2	HooA	1	0	0	over	3	1	0	2
122	SIM	326	1	2	1	29	spring	23.4001788026782	4.32467069731797	3.4499106289613	214.359267988077	124.55670311504	2	0	2	HooA	1	0	0	opt	1	1	0	2
122	SIM	205	2	2	1	29	spring	25.8720205742473	4.52275669265115	3.42224720576248	113.215636941753	138.577110069235	2	0	2	HooA	1	0	0	opt	3	3	0	2
122	SIM	353	1	1	2	31	spring	28.0031634199849	4.32142156331608	3.33343760836576	182.877931868718	16.0307528736743	2	0	2	HooA	1	0	0	opt	2	3	0	2
122	SIM	203	2	2	1	31	spring	19.9373811043498	5.08174107584244	3.78710113404156	121.975108211364	241.100249549121	2	0	2	HooA	1	0	0	opt	2	3	0	2
122	SIM	123	1	1	1	31	spring	23.900020220037298	3.92237579274705	2.92254710072919	123.138647016971	34.7786565386005	2	0	2	HooA	1	0	0	opt	2	1	0	2
122	SIM	73	2	1	1	29	spring	31.6930528962302	4.82229615446561	2.63789519173986	136.007067444489	31.5669711719137	2	0	2	HooA	1	0	0	opt	2	1	0	2
122	SIM	198	1	2	2	31	spring	28.3376169679019	4.06100562372968	3.61858942075843	199.38104260425	104.718027813789	2	0	2	HooA	1	0	0	over	2	3	0	2
122	SIM	148	3	1	1	29	spring	27.1168040136913	3.87680035097634	2.98657758944061	218.63743896671	35.1197701589573	2	0	2	HooA	1	0	0	opt	2	2	0	2
122	SIM	253	4	1	3	29	spring	23.40497437522	3.65652168744373	3.17375758526779	165.44498869573	64.6915507454281	2	0	2	HooA	1	0	0	opt	1	2	0	2
122	SIM	37	2	2	3	31	spring	24.9778245793036	4.34422765775547	3.21801438524023	149.07255031167	32.8197258957348	2	0	2	HooA	1	0	0	opt	2	2	0	2
122	SIM	34	3	2	1	29	spring	29.4	6.33	3.35	158	68	2	0	2	HooA	1	0	0	opt	1	1	0	2
122	SIM	37	2	2	3	31	spring	31.4513171090324	3.9990996533374	3.25570802154328	196.721029977141	37.6373020656674	2	0	2	HooA	1	0	0	opt	3	3	0	2
122	SIM	168	1	1	3	29	spring	26.7506765650341	4.60182545138235	3.37864063133945	174.105595461128	67.2608374369998	2	0	2	HooA	1	0	0	opt	4	3	0	2
122	SIM	169	2	1	1	29	spring	26.43086787122	4.27141438512584	3.35268922599081	175.625114848227	33.984593723322	2	0	2	HooA	1	0	0	opt	2	3	0	2
122	SIM	80	1	2	1	29	spring	24.9148075604849	4.05023306581234	3.3071792537558498	197.134936441402	77.7452034668391	2	0	2	HooA	1	0	0	opt	4	3	0	2
122	SIM	83	1	2	1	31	spring	23.8440670283803	4.12688825990824	3.36915817981403	165.496329580312	62.8762029814347	2	0	2	HooA	1	0	0	opt	2	3	0	2
122	SIM	198	1	2	2	31	spring	28.3376169679019	4.06100562372968	3.61858942075843	199.38104260425	104.718027813789	2	0	2	HooA	1	0	0	opt	2	3	0	2
123	SIM	377	2	2	4	29	spring	26.7498133644742	3.98184737420169	3.5291835469731	148.876862206698	105.913817315379	2	0	1	HomG	1	0	1	under	4	3	0	3
123	SIM	288	1	2	1	29	spring	22.6361355561888	3.0964577820815	3.53921226760432	190.381744265056	169.864114721319	2	0	1	HomG	1	0	1	over	2	2	0	3
123	SIM	364	2	2	1	29	spring	28.2408299033034	4.18943020685563	3.41339783063942	303.748347584543	69.889191239301	2	0	1	HomG	1	0	1	over	2	3	0	3
123	SIM	282	1	2	3	28	spring	23.649401599853	4.22583731145839	3.86568260244272	207.51927754723	185.530989953751	2	0	1	HomG	1	0	1	over	1	3	0	3
123	SIM	47	1	2	2	29	spring	32.8780720145266	4.15056308754393	3.34575537921385	163.649944112319	24.6394995607621	2	0	1	HomG	1	0	1	opt	5	3	0	3
123	SIM	110	2	2	3	29	spring	27.0267563635443	4.39942905169973	3.56999433785783	191.427337878413	275.085484123397	2	0	1	HomG	1	0	1	over	2	3	0	3
123	SIM	87	3	2	1	29	spring	27.083364225775	4.03883997079783	3.6584043175653003	239.47086581409	116.341082337273	2	0	1	HomG	1	0	1	opt	4	3	0	3
123	SIM	253	3	3	2	28	spring	23.1131763701414	3.94795635839152	3.6422679234922	217.843552508558	120.149527480863	2	0	1	HomG	1	0	1	opt	2	3	0	3
123	SIM	60	1	3	2	28	spring	26.8047976307976	3.94142349457086	3.17381046396836	184.713326752274	12.6189536031641	2	0	1	HomG	1	0	1	opt	1	1	0	3
123	SIM	87	3	2	1	29	spring	27.083364225775	4.03883997079783	3.6584043175653003	239.47086581409	116.341082337273	2	0	1	HomG	1	0	1	over	4	3	0	3
123	SIM	232	2	2	3	29	spring	29.8034945095566	4.23886290266	3.39011808071744	219.001403127708	80.6187543641075	2	0	1	HomG	1	0	1	opt	2	3	0	3
123	SIM	76	1	2	2	28	spring	29.773550920302	4.23113267201044	3.4839630622443902	213.605829497427	31.824415871977	2	0	1	HomG	1	0	1	opt	2	3	0	3
123	SIM	97	2	2	1	29	spring	31.3243522318481	3.22649511172166	3.27424742220154	203.416849396433	153.041262634878	2	0	1	HomG	1	0	1	opt	2	1	0	3
123	SIM	36	3	2	3	28	spring	30.3699736732705	4.53045001789684	3.35850006599922	178.149286863613	186.63975464052	2	0	1	HomG	1	0	1	over	2	3	0	3
123	SIM	223	2	3	3	29	spring	27.1490716864843	3.73211123100271	3.39462918791358	190.601297520001	72.8879407642418	2	0	1	HomG	1	0	1	over	2	3	0	3
123	SIM	236	3	3	1	29	spring	28.0198995034503	3.72966958619842	3.26105294198728	180.305113794478	45.5728776119786	2	0	1	HomG	1	0	1	opt	5	1	0	3
123	SIM	28	1	2	4	29	spring	26.8	4.61	2.74	190	33	2	0	1	HomG	1	0	1	opt	4	1	0	3
123	SIM	238	1	1	2	28	spring	27.5552210511991	3.90516683842489	3.56885973687268	171.807033782074	39.9302934551242	2	0	1	HomG	1	0	1	opt	2	2	0	3
123	SIM	287	1	2	1	28	spring	21.875482716626202	4.50822949857631	3.92678858992996	212.895569122522	37.3281606176827	2	0	1	HomG	1	0	1	opt	2	1	0	3
123	SIM	244	2	2	5	31	spring	23.7164404809666	4.04761684988421	3.43513592416001	215.446551896872	46.5389049026762	2	0	1	HomG	1	0	1	opt	3	2	0	3
123	SIM	81	1	2	1	28	spring	25.5160414023822	4.44709401759311	3.12692811210891	233.781040947941	42.9123021196106	2	0	1	HomG	1	0	1	opt	1	1	0	3
123	SIM	168	1	2	3	29	spring	22.8204624485688	4.46388048176902	3.55845353573894	190.748757935809	31.7025456145192	2	0	1	HomG	1	0	1	over	3	2	0	3
123	SIM	16	3	2	3	29	spring	22.4	6.25	3.11	156	100	2	0	1	HomG	1	0	1	under	3	1	0	3
123	SIM	315	3	3	1	29	spring	21.7354119140709	4.33115474576117	3.6910656280488	240.987663594734	110.506644369978	2	0	1	HomG	1	0	1	under	2	3	0	3
123	SIM	323	1	3	1	29	spring	24.0558101505996	4.11488595760147	3.64089850323163	213.24578143856	16.7458789950882	2	0	1	HomG	1	0	1	opt	4	1	0	3
123	SIM	584	4	3	2	29	spring	26.721249194386	4.72456337568122	4.15464268948221	206.772148540479	73.8901954482411	2	0	1	HomG	1	0	1	opt	2	3	0	3
123	SIM	0	1	3	3	29	spring	24.0661866468794	4.60224116498263	3.69398750440424	194.694710239581	69.0524861971332	2	0	1	HomG	1	0	1	opt	2	3	0	3
123	SIM	309	4	3	4	29	spring	27.3888119498277	4.2074584574696	3.55172493475406	229.637718494558	50.4030732251481	2	0	1	HomG	1	0	1	over	4	3	0	3
123	SIM	236	4	3	1	29	spring	24.7722340799191	4.07696460232704	3.65762406203607	236.386189170995	56.9323413621218	2	0	1	HomG	1	0	1	opt	4	1	0	3
123	SIM	351	1	2	2	29	spring	24.7580480178651	3.99654569994911	3.5049026466396302	209.107119493205	50.0937557344002	2	0	1	HomG	1	0	1	over	2	3	0	3
123	SIM	332	1	2	2	29	spring	28.3252277429125	4.35990447604051	3.7628364038154603	163.676590978035	239.563745359481	2	0	1	HomG	1	0	1	opt	3	3	0	3
123	SIM	285	2	3	2	29	spring	24.4939852689395	4.94431087442764	3.6194577964903702	149.307161314876	73.4133511819373	2	0	1	HomG	1	0	1	opt	4	3	0	3
123	SIM	0	3	1	3	29	spring	27.5380645125038	3.71396825906571	3.63899468311503	171.905564911034	102.495304608677	2	0	1	HomG	1	0	1	opt	2	3	0	3
123	SIM	322	1	2	1	29	spring	22.1420152089016	3.8460962202886	3.72817296469757	222.933489959003	51.4655900144467	2	0	1	HomG	1	0	1	opt	1	1	0	3
123	SIM	343	2	3	2	29	spring	31.1591893599201	4.28199148588532	3.4880419481233202	192.070592790342	57.2971355155393	2	0	1	HomG	1	0	1	opt	2	2	0	3
123	SIM	297	3	2	1	29	spring	25.8679114770726	3.79504224459543	3.55429181723503	203.477417522582	72.1654932578346	2	0	1	HomG	1	0	1	opt	4	3	0	3
123	SIM	343	2	3	2	29	spring	31.1591893599201	4.28199148588532	3.4880419481233202	192.070592790342	57.2971355155393	2	0	1	HomG	1	0	1	opt	2	2	0	3
123	SIM	315	3	3	1	29	spring	21.7354119140709	4.33115474576117	3.6910656280488	240.987663594734	110.506644369978	2	0	1	HomG	1	0	1	over	2	3	0	3
123	SIM	292	1	2	2	29	spring	24.0202547553196	4.01868970189894	3.76308273383784	246.545428892724	63.1826550386475	2	0	1	HomG	1	0	1	opt	2	3	0	3
123	SIM	110	1	3	3	28	spring	22.9144994101761	4.15275125101479	3.47295855930005	186.748480393603	23.786877074396	2	0	1	HomG	1	0	1	over	2	2	0	3
123	SIM	112	1	2	3	29	spring	28.2103744359976	4.19996653618718	3.21749567979679	175.266575482765	16.8240807421691	2	0	1	HomG	1	0	1	opt	3	1	0	3
123	SIM	124	2	3	2	29	spring	31.5039991352743	4.22891798816017	3.57362665373744	193.92842824714	138.114365173929	2	0	1	HomG	1	0	1	under	5	1	0	3
123	SIM	124	2	3	2	29	spring	31.5039991352743	4.22891798816017	3.57362665373744	193.92842824714	138.114365173929	2	0	1	HomG	1	0	1	over	5	1	0	3
123	SIM	177	1	1	2	31	spring	31.6000825507528	3.78963342457017	3.11188740275412	255.542581281685	20.7047065151594	2	0	1	HomG	1	0	1	over	4	1	0	3
123	SIM	123	3	3	4	29	spring	31.95480216183	4.0609710832606	3.5698540548168403	253.754452764862	46.6720204383805	2	0	1	HomG	1	0	1	under	4	3	0	3
123	SIM	119	2	2	3	31	spring	23.2429949248199	4.00324272707428	3.16923963199181	226.965741512164	19.3085633737185	2	0	1	HomG	1	0	1	over	2	1	0	3
123	SIM	183	2	2	3	28	spring	21.7892917138324	4.91848963286831	3.79173809964597	314.177884524608	101.679151320309	2	0	1	HomG	1	0	1	opt	2	1	0	3
123	SIM	299	1	2	2	28	spring	26.4086952862952	4.30758049862295	3.47463978925725	210.926051941889	75.2399838748588	2	0	1	HomG	1	0	1	opt	2	2	0	3
123	SIM	192	2	2	2	29	spring	29.4508315772106	3.95337946103381	3.53684911055461	195.020628479872	98.7567067017879	2	0	1	HomG	1	0	1	opt	2	3	0	3
123	SIM	51	2	3	4	31	spring	31.9239421519812	3.93297199576709	3.18060452416158	206.322055567352	71.3329215658728	2	0	1	HomG	1	0	1	under	5	3	0	3
123	SIM	22	4	2	3	29	spring	27.0534859872183	4.16959891379378	3.6901244706978797	177.2499350159	132.101481793867	2	0	1	HomG	1	0	1	opt	4	1	0	3
123	SIM	76	2	2	1	28	spring	31.1194035371502	3.71248331351869	3.31458380560879	198.427126229603	58.3921552676459	2	0	1	HomG	1	0	1	opt	2	3	0	3
123	SIM	152	1	2	1	31	spring	20.4301339715229	4.48587511561461	3.42608862527804	226.50985133348	30.4235682076724	2	0	1	HomG	1	0	1	over	1	1	0	3
123	SIM	67	2	2	3	31	spring	23.6438771709512	5.21732079796402	3.87822710655538	172.792244639343	41.981533375232	2	0	1	HomG	1	0	1	opt	5	3	0	3
123	SIM	64	2	3	2	29	spring	29.9161217255215	4.32706626652363	3.49603333609262	202.897223217265	16.055778888703	2	0	1	HomG	1	0	1	opt	2	3	0	3
123	SIM	79	2	3	3	31	spring	30.7022740198309	4.38677241257897	3.42181161401271	177.984616993628	36.2782399773115	2	0	1	HomG	1	0	1	opt	3	3	0	3
123	SIM	34	2	2	2	29	spring	21.5007531210803	4.67121428456801	3.6183512056722	204.884509049421	36.5513903470351	2	0	1	HomG	1	0	1	opt	3	2	0	3
123	SIM	22	4	2	3	29	spring	27.0534859872183	4.16959891379378	3.6901244706978797	177.2499350159	132.101481793867	2	0	1	HomG	1	0	1	opt	4	1	0	3
123	SIM	295	1	2	3	31	spring	25.8967830035322	4.68015400717731	3.51423408883144	208.094930431054	59.1727574742737	2	0	1	HomG	1	0	1	opt	2	3	0	3
123	SIM	288	3	3	2	28	spring	29.3809412878885	4.10387242828788	3.41733547851853	197.234779735309	93.7173983384346	2	0	1	HomG	1	0	1	opt	2	3	0	3
123	SIM	128	1	2	3	29	spring	32.6451106546372	3.77691157925891	3.10285056053256	199.163335524377	78.405417033689	2	0	1	HomG	1	0	1	opt	3	1	0	3
123	SIM	237	2	2	2	29	spring	28.7905261496454	4.67638258575478	3.45170264630938	234.157281436953	178.027831051999	2	0	1	HomG	1	0	1	under	2	3	0	3
123	SIM	164	1	3	2	29	spring	28.4042505256853	4.57810906022532	3.49591729911982	195.193254743785	24.8882505167492	2	0	1	HomG	1	0	1	opt	5	2	0	3
123	SIM	40	2	2	2	31	spring	23.4586238738998	4.2948636337094	4.00527774137502	205.18458877367	42.3269361236128	2	0	1	HomG	1	0	1	over	2	2	0	3
123	SIM	247	1	3	1	29	spring	22.166601745204	4.52989437957916	3.6878294191158	260.08134595215	63.6279096767103	2	0	1	HomG	1	0	1	opt	2	1	0	3
123	SIM	164	3	2	3	31	spring	24.0959547174688	5.59843815755845	4.00574857283319	221.243188870974	18.4988857334695	2	0	1	HomG	1	0	1	opt	5	2	0	3
123	SIM	197	2	2	2	29	spring	27.6484120185401	4.13628132457243	3.70211948474878	197.010312512229	52.5661064711475	2	0	1	HomG	1	0	1	over	2	3	0	3
123	SIM	228	2	2	2	28	spring	26.6616055805142	4.2679757145844	3.62958583865594	213.120077678539	80.1767798853225	2	0	1	HomG	1	0	1	opt	2	1	0	3
123	SIM	288	3	3	2	28	spring	29.3809412878885	4.10387242828788	3.41733547851853	197.234779735309	93.7173983384346	2	0	1	HomG	1	0	1	over	2	3	0	3
123	SIM	170	2	2	3	29	spring	31.8440469832668	4.03357615963892	3.3121572763296	193.712676324921	36.5638190229712	2	0	1	HomG	1	0	1	opt	5	3	0	3
123	SIM	228	2	2	2	28	spring	26.6616055805142	4.2679757145844	3.62958583865594	213.120077678539	80.1767798853225	2	0	1	HomG	1	0	1	opt	2	1	0	3
123	SIM	214	2	2	2	28	spring	26.3789513757861	4.32462195957794	3.57954284956635	237.138649017301	39.1446834829407	2	0	1	HomG	1	0	1	under	2	1	0	3
123	SIM	236	2	2	3	31	spring	24.3849371379199	5.02014431193962	3.89067793508495	228.1362198427	33.3262737809728	2	0	1	HomG	1	0	1	over	2	2	0	3
123	SIM	133	1	1	3	28	spring	28.5652324976417	3.73265201784789	3.29872922512976	196.513780515075	60.373997103811	2	0	1	HomG	1	0	1	over	1	2	0	3
123	SIM	263	2	2	3	31	spring	31.3504167704094	4.00361720878264	3.37784011956733	212.074948757464	67.5753581228363	2	0	1	HomG	1	0	1	opt	2	2	0	3
123	SIM	310	2	1	4	29	spring	30.2568893899903	4.17226145643754	3.55374966070047	202.22828873155	25.0833950758977	2	0	1	HomG	1	0	1	under	5	2	0	3
123	SIM	131	3	3	1	29	spring	29.6377701888619	4.16389626135117	3.43252276909178	219.162395376946	68.8590388884663	2	0	1	HomG	1	0	1	opt	2	2	0	3
123	SIM	236	2	2	3	31	spring	24.3849371379199	5.02014431193962	3.89067793508495	228.1362198427	33.3262737809728	2	0	1	HomG	1	0	1	opt	2	2	0	3
123	SIM	198	2	2	4	28	spring	28.1034902180827	4.27487366682846	3.4863806727746898	164.756683490807	137.031988470319	2	0	1	HomG	1	0	1	over	2	3	0	3
123	SIM	149	2	2	2	28	spring	24.9863578124746	4.26460558912071	3.71377978874644	178.322320276112	54.4438138347698	2	0	1	HomG	1	0	1	over	1	3	0	3
123	SIM	123	3	3	4	29	spring	31.95480216183	4.0609710832606	3.5698540548168403	253.754452764862	46.6720204383805	2	0	1	HomG	1	0	1	opt	4	3	0	3
123	SIM	224	2	1	3	31	spring	27.9786656128835	4.5222025747201	3.47287981965238	184.848252024985	471.722746308524	2	0	1	HomG	1	0	1	opt	2	3	0	3
123	SIM	214	2	2	2	28	spring	26.3789513757861	4.32462195957794	3.57954284956635	237.138649017301	39.1446834829407	2	0	1	HomG	1	0	1	opt	2	1	0	3
123	SIM	280	1	3	1	29	spring	22.4058923206183	3.76094214666746	3.56722084543437	185.928825306262	11.0186732436544	2	0	1	HomG	1	0	1	opt	4	1	0	3
123	SIM	101	1	2	1	29	spring	25.9682784390904	3.8758028381272798	3.74033739357482	188.128334638622	61.1997643739379	2	0	1	HomG	1	0	1	over	2	2	0	3
125	SIM	43	2	3	2	29	spring	22.3950246773931	4.90773642743379	3.2900970794655002	234.454494000547	37.5260901063532	1	1	1	Tief	1	1	1	over	2	1	0	1
125	SIM	299	3	2	1	29	spring	32.0906189183775	3.8201000621397903	3.62168962055628	249.521642833377	99.2645149742934	1	1	1	Tief	1	1	1	opt	2	3	0	1
125	SIM	217	1	2	1	29	spring	21.392219759348	4.51335712055337	3.70386913387928	209.495001866511	18.9032318874775	1	1	1	Tief	1	1	1	opt	1	1	0	1
125	SIM	206	3	2	1	29	spring	28.108046225798	4.08812548519614	3.57051355677026	200.885647332107	356.49647545005803	1	1	1	Tief	1	1	1	opt	1	1	0	1
125	H	241	2	3	2	29	spring	24.4004241415589	3.7754112204603	3.32422497128046	219.782545587607	42.7724193371998	1	1	1	Tief	1	1	1	opt	1	1	0	1
125	SIM	174	2	2	1	29	spring	25.5723587472357	3.94948937209612	3.43726890466768	220.410067740533	45.4190570714863	1	1	1	Tief	1	1	1	over	1	1	0	1
125	SIM	182	1	2	1	29	spring	25.6301087597986	4.11986366176031	3.30485612436853	199.382996968352	23.9351996063078	1	1	1	Tief	1	1	1	opt	1	1	0	1
125	SIM	321	1	1	1	29	spring	19.2983421151926	4.02195074996659	3.75747166318218	172.715564157931	62.3034904382052	1	1	1	Tief	1	1	1	over	1	1	0	1
125	SIM	114	2	1	1	29	spring	25.5483292329074	3.96205520445227	3.45222340976922	233.203545524585	140.274135848372	1	1	1	Tief	1	1	1	opt	1	2	0	1
125	H	257	1	3	1	29	spring	29.0862258921607	3.28086055982213	3.01231153421817	204.682789534016	130.522947039768	1	1	1	Tief	1	1	1	under	1	1	0	1
125	SIM	73	1	3	2	29	spring	23.7205712156632	4.78058658379077	3.22264946666561	218.730247007561	127.791321194469	1	1	1	Tief	1	1	1	opt	1	1	0	1
125	SIM	27	2	2	3	29	spring	20.053919795021	3.7468644118757197	3.27745275372724	190.251913970623	163.751818468694	1	1	1	Tief	1	1	1	opt	1	2	0	1
125	SIM	89	2	3	1	29	spring	22.1838168202174	3.89258598601915	3.4515605012558	231.719608989508	379.303818741505	1	1	1	Tief	1	1	1	opt	1	2	0	1
125	SIM	147	1	3	1	29	spring	21.4136167788669	4.82095193604142	3.27301999287002	162.70716774723	52.5352229249606	1	1	1	Tief	1	1	1	opt	1	1	0	1
125	H	300	1	2	1	29	spring	27.3191516135222	3.3257107764631098	3.29145710669608	208.440626525924	100.902797957935	1	1	1	Tief	1	1	1	under	1	1	0	1
125	SIM	107	3	2	2	29	spring	32.2005726412433	3.6542568261231603	3.05370130510879	239.172045901612	133.357522226459	1	1	1	Tief	1	1	1	opt	1	1	0	1
125	SIM	45	3	3	1	29	spring	25.246171078802	3.65029178550015	3.21317557032355	178.388827588058	29.292571808498302	1	1	1	Tief	1	1	1	opt	1	2	0	1
125	SIM	158	2	2	2	29	spring	21.5204711993134	4.75583872103333	3.72882342783464	215.885825019366	31.4248379936155	1	1	1	Tief	1	1	1	opt	2	1	0	1
125	SIM	68	1	2	3	29	spring	24.1683734537264	4.01250792212866	3.30750597287121	220.464853711987	416.185447670396	1	1	1	Tief	1	1	1	opt	2	2	0	1
125	SIM	35	1	1	1	29	spring	22.8094339845195	3.68347477490949	3.35623480641466	211.666080192966	54.9928364139319	1	1	1	Tief	1	1	1	opt	1	2	0	1
125	SIM	283	3	2	1	29	spring	27.0703392953782	3.66067909027216	3.30406343368019	200.335773683457	31.5573782315144	1	1	1	Tief	1	1	1	opt	1	1	0	1
125	SIM	315	1	2	1	29	spring	21.5237209427352	4.38654506051327	3.74498089450688	187.16073309639	182.323890048697	1	1	1	Tief	1	1	1	opt	1	1	0	1
125	SIM	553	1	1	2	29	spring	26.8137512383917	3.86409054679977	3.5772838733720302	187.731901730804	148.037555596649	1	1	1	Tief	1	1	1	opt	1	3	0	1
125	SIM	553	1	1	2	29	spring	26.8137512383917	3.86409054679977	3.5772838733720302	187.731901730804	148.037555596649	1	1	1	Tief	1	1	1	opt	1	3	0	1
125	SIM	300	2	2	1	29	spring	29.1095972170903	3.82105654552345	3.29457913713698	193.519103635424	77.4917779550207	1	1	1	Tief	1	1	1	under	1	1	0	1
125	SIM	27	2	2	3	29	spring	20.053919795021	3.7468644118757197	3.27745275372724	190.251913970623	163.751818468694	1	1	1	Tief	1	1	1	opt	1	2	0	1
125	SIM	36	1	2	4	29	spring	22.2008240327409	4.36469888927374	3.70005636961001	199.366391904606	152.006468169951	1	1	1	Tief	1	1	1	opt	2	3	0	1
125	SIM	27	2	2	3	29	spring	20.053919795021	3.7468644118757197	3.27745275372724	190.251913970623	163.751818468694	1	1	1	Tief	1	1	1	opt	1	2	0	1
125	SIM	114	2	1	1	29	spring	25.5483292329074	3.96205520445227	3.45222340976922	233.203545524585	140.274135848372	1	1	1	Tief	1	1	1	under	1	2	0	1
125	SIM	24	2	2	3	29	spring	21.3933920224842	4.17122145085428	3.39396831134625	256.054863002452	93.5617060431237	1	1	1	Tief	1	1	1	opt	2	3	0	1
125	SIM	119	1	2	1	29	spring	27.436541147039	3.75613773928818	3.19255674687942	208.348078705145	18.837142010715	1	1	1	Tief	1	1	1	opt	1	1	0	1
125	SIM	120	1	1	1	29	spring	26.5853140341994	4.26931610613555	3.16002861032652	219.33905206	314.144683626866	1	1	1	Tief	1	1	1	opt	1	1	0	1
125	SIM	292	2	3	1	29	spring	23.2033022780939	3.28337209413472	3.21641878906432	231.49234514014	26.4576422120755	1	1	1	Tief	1	1	1	opt	1	1	0	1
125	SIM	36	3	2	2	29	spring	26.2614867169007	3.83996600033345	3.32864802664874	259.397660362387	46.1672099394479	1	1	1	Tief	1	1	1	opt	2	3	0	1
128	SIM	150	1	3	3	999	spring	30.3531605672531	4.28085486218665	3.60533695570637	306.631919191671	132.174372556986	1	0	1	Tief	1	1	1	over	1	3	0	2
128	SIM	20	2	3	1	29	spring	29.8569618510975	4.18632380016549	3.50629383941639	255.603107886489	128.514869004325	1	0	1	Tief	1	1	1	opt	2	3	0	2
128	SIM	58	2	2	1	31	spring	39.7875096938512	3.65819339791196	3.50462642402838	287.976692441574	369.009153743068	1	0	1	Tief	1	1	1	opt	2	3	0	2
128	SIM	204	2	2	3	31	spring	30.5886722577236	4.19249734719103	3.66747312693173	302.80440546099	30.2499968723735	1	0	1	Tief	1	1	1	opt	2	3	0	2
128	other	325	1	2	3	29	spring	30.5041644333637	3.51808168149563	3.2976251835235	232.323529010062	147.426799815534	1	0	1	Tief	1	1	1	under	1	1	0	2
128	SIM	270	3	3	1	29	spring	34.0496529465891	3.64830936929378	3.67146343024312	300.218573606462	503.016365208922	1	0	1	Tief	1	1	1	over	1	3	0	2
128	SIM	240	2	3	4	31	spring	21.6143962420559	4.2751585207093	3.65142732284836	255.544782099331	113.800469586021	1	0	1	Tief	1	1	1	opt	2	2	0	2
128	other	109	4	3	1	29	spring	30.7385165291644	3.54912568056045	3.47711212377038	230.604875509607	124.456834866182	1	0	1	Tief	1	1	1	opt	2	2	0	2
128	SIM	279	2	2	1	31	spring	33.4350037869038	4.46259490485376	3.78436483400198	269.913978251923	59.3528954367685	1	0	1	Tief	1	1	1	opt	2	3	0	2
128	SIM	53	2	2	1	29	spring	26.1634485592414	3.82219710969072	3.44646351323795	297.552415853766	33.3956271597513	1	0	1	Tief	1	1	1	opt	2	2	0	2
128	H	316	1	2	2	31	spring	24.9788321729999	4.29731826446919	3.46254425991024	202.697586297926	139.203254884472	1	0	1	Tief	1	1	1	over	1	1	0	2
128	SIM	239	1	2	1	31	spring	21.0056423272974	3.94641728951741	3.62524068592269	278.785785844324	63.1815551608391	1	0	1	Tief	1	1	1	opt	1	1	0	2
128	SIM	120	2	2	1	31	spring	29.5144476757899	3.80667138458475	3.55150919160476	287.377960210366	105.178307000232	1	0	1	Tief	1	1	1	opt	2	3	0	2
128	SIM	83	2	3	2	29	spring	31.9476924895918	4.26350867167844	3.96033098430086	254.734798234073	90.280948167977	1	0	1	Tief	1	1	1	opt	1	3	0	2
128	other	325	1	2	3	29	spring	30.5041644333637	3.51808168149563	3.2976251835235	232.323529010062	147.426799815534	1	0	1	Tief	1	1	1	under	1	1	0	2
128	H	294	1	3	2	29	spring	26.4293955262709	3.70087799256329	3.3466541051650998	251.163511017715	33.7356154377463	1	0	1	Tief	1	1	1	opt	1	1	0	2
128	SIM	239	1	2	1	31	spring	21.0056423272974	3.94641728951741	3.62524068592269	278.785785844324	63.1815551608391	1	0	1	Tief	1	1	1	opt	1	1	0	2
128	SIM	152	2	2	2	31	spring	26.9841029868416	3.96572750654413	3.54793209042275	350.247579294485	166.879370572818	1	0	1	Tief	1	1	1	opt	2	3	0	2
128	other	1	1	2	1	31	spring	19.4070314510464	3.66407466433665	3.65459589529187	241.799345161493	46.7926565063869	1	0	1	Tief	1	1	1	opt	1	2	0	2
128	SIM	74	1	2	1	31	spring	28.9	3.73	3.32	184	19	1	0	1	Tief	1	1	1	opt	1	1	0	2
128	other	120	1	2	1	31	spring	24.7213192759654	4.11573070843086	3.7562430835644403	250.740283466991	48.0905016684498	1	0	1	Tief	1	1	1	opt	1	2	0	2
128	SIM	284	1	3	3	29	spring	33.3993655628576	3.43209151169265	3.25223843763406	247.886730251776	168.276445696479	1	0	1	Tief	1	1	1	under	1	1	0	2
128	BS	235	2	2	1	29	spring	25.9467182094983	3.7872428064058	3.2993698155614	313.336196301744	91.4516337359378	1	0	1	Tief	1	1	1	opt	1	3	0	2
128	SIM	214	3	3	3	29	spring	31.4291041675165	3.9964789547607102	3.52883489982749	299.853335752857	155.241738338744	1	0	1	Tief	1	1	1	opt	1	3	0	2
128	other	81	1	3	1	29	spring	34.3433468531986	3.8436193305312	3.37310328704247	228.679288451263	14.6764022371589	1	0	1	Tief	1	1	1	under	1	2	0	2
128	BS	202	2	2	1	29	spring	30.1729305318721	4.16732801248712	3.52383659868936	285.719738741183	155.663280207349	1	0	1	Tief	1	1	1	under	2	3	0	2
128	SIM	281	1	2	1	29	spring	29.9875643865301	3.7858848402831597	3.61365505811774	258.219112627942	80.849723831567	1	0	1	Tief	1	1	1	opt	2	2	0	2
128	SIM	205	4	3	2	29	spring	29.8081676830572	4.86252910758263	3.70984202334983	303.554078268307	40.5174192941483	1	0	1	Tief	1	1	1	opt	2	3	0	2
128	SIM	152	2	3	1	29	spring	25.3854828656506	4.02282245588314	3.44893562213852	287.388127192726	411.489805958977	1	0	1	Tief	1	1	1	over	1	2	0	2
128	SIM	149	1	2	3	29	spring	31.5890839384478	3.97876954698805	3.49637093383028	296.388672588033	46.2584274900448	1	0	1	Tief	1	1	1	over	1	3	0	2
128	SIM	551	2	2	1	31	spring	28.4274514812426	3.953946558259	3.9327680401272502	259.590167400251	437.408229960522	1	0	1	Tief	1	1	1	over	2	3	0	2
128	SIM	220	4	3	2	29	spring	21.1337341470607	4.65570678933248	3.78337947429313	310.979682112128	133.374275813905	1	0	1	Tief	1	1	1	opt	1	1	0	2
128	other	124	3	3	1	29	spring	27.1796628548799	3.72907483444032	3.30364362995115	265.912306185303	24.69643155019	1	0	1	Tief	1	1	1	opt	1	2	0	2
128	SIM	206	2	3	2	31	spring	26.1381307323603	3.89336131035305	3.48166815607193	260.703837035596	192.350915516208	1	0	1	Tief	1	1	1	opt	2	1	0	2
128	SIM	331	1	2	1	29	spring	30.6145783486296	3.54882609262852	3.66892868512878	277.031779677182	69.9661988936018	1	0	1	Tief	1	1	1	opt	1	1	0	2
128	other	178	2	3	1	29	spring	30.8890667656284	3.85704343025048	3.56698696677822	235.787280481376	66.7641166949739	1	0	1	Tief	1	1	1	opt	1	2	0	2
128	other	282	1	3	1	31	spring	27.6354057540937	3.2721959926806	3.16009544697376	246.569135512995	31.0145383282416	1	0	1	Tief	1	1	1	opt	1	1	0	2
128	SIM	137	1	2	1	31	spring	26.3289413789444	3.55958366028739	3.28630243820645	218.847518710813	109.468756858338	1	0	1	Tief	1	1	1	opt	2	1	0	2
128	SIM	123	3	2	3	29	spring	30.3727990650036	3.7869479055207202	3.62833561428629	272.269732213871	63.5838742831306	1	0	1	Tief	1	1	1	over	1	3	0	2
128	SIM	150	1	3	4	29	spring	24.8478395238219	3.72056364629782	3.49679295781818	221.702316429275	53.8857850145427	1	0	1	Tief	1	1	1	under	2	3	0	2
128	other	4	1	3	1	31	spring	25.6443971358967	4.115117867258	3.68275911836704	269.200490540888	19.2192107677579	1	0	1	Tief	1	1	1	opt	2	2	0	2
128	SIM	272	2	2	1	29	spring	29.4266239983391	3.56063845070926	3.3278197976290302	251.197687256928	87.2651408955711	1	0	1	Tief	1	1	1	opt	1	1	0	2
128	SIM	77	3	2	3	31	spring	28.5969044222587	3.81638968172056	3.64550648888124	281.843125365862	38.6935530664842	1	0	1	Tief	1	1	1	opt	2	3	0	2
128	SIM	131	1	3	2	29	spring	27.7693671875176	3.59922459418388	3.69237241630509	255.623658303759	58.412872476023	1	0	1	Tief	1	1	1	opt	2	2	0	2
128	SIM	122	3	3	1	29	spring	31.1823362539856	3.74627073343227	3.38515692572461	275.950311867129	29.5594630458175	1	0	1	Tief	1	1	1	over	1	2	0	2
128	SIM	220	4	3	2	29	spring	21.1337341470607	4.65570678933248	3.78337947429313	310.979682112128	133.374275813905	1	0	1	Tief	1	1	1	opt	1	1	0	2
128	SIM	86	2	3	2	31	spring	29.0993219554416	3.55615736382881	3.5433603904540503	300.45388748509	271.13553686366	1	0	1	Tief	1	1	1	over	1	3	0	2
128	SIM	152	2	3	1	29	spring	25.3854828656506	4.02282245588314	3.44893562213852	287.388127192726	411.489805958977	1	0	1	Tief	1	1	1	opt	1	2	0	2
128	SIM	220	2	2	3	29	spring	19.8244216798175	4.55998691215805	3.49890094104857	247.858346468099	53.7209961971626	1	0	1	Tief	1	1	1	over	1	3	0	2
128	SIM	345	3	3	1	29	spring	32.5349316914488	3.34885776843296	3.52323769877936	326.537715972105	498.383399840329	1	0	1	Tief	1	1	1	opt	1	3	0	2
128	SIM	238	3	2	1	31	spring	23.0901584696154	3.70661603636573	3.66123318412113	301.593786775427	237.275160720035	1	0	1	Tief	1	1	1	opt	1	1	0	2
128	SIM	39	2	3	1	29	spring	24.2179545857007	3.8913380065454097	3.79083367148182	275.434012242124	246.139452129954	1	0	1	Tief	1	1	1	over	1	3	0	2
128	SIM	204	2	2	4	29	spring	27.428034298299	3.80455125380628	3.45894943101315	268.814450667413	230.408534979705	1	0	1	Tief	1	1	1	opt	2	3	0	2
128	SIM	80	1	2	3	29	spring	36.04655726861	3.28787343991935	3.21807984990174	249.890926030641	78.4857966867673	1	0	1	Tief	1	1	1	under	2	3	0	2
128	SIM	138	1	2	1	31	spring	28.6374439172923	3.67057363469619	3.60018652191129	244.165672322784	31.4884564399072	1	0	1	Tief	1	1	1	over	2	3	0	2
128	other	124	1	2	1	29	spring	24.3271231090702	4.37743679817126	3.85403834681871	289.061931551853	22.9950217660956	1	0	1	Tief	1	1	1	over	1	2	0	2
128	H	316	1	2	2	31	spring	24.9788321729999	4.29731826446919	3.46254425991024	202.697586297926	139.203254884472	1	0	1	Tief	1	1	1	opt	1	1	0	2
128	SIM	271	2	2	3	29	spring	21.3093962022415	4.88377371367122	4.12884697328632	261.265411775573	265.185166278097	1	0	1	Tief	1	1	1	opt	2	3	0	2
128	SIM	110	2	3	2	31	spring	27.4390742439825	4.13102657978149	3.99139079921177	290.905412558346	133.150086899561	1	0	1	Tief	1	1	1	opt	1	3	0	2
128	SIM	302	1	2	2	31	spring	30.0965200301835	4.7013124551795205	4.02639197387286	302.64110380447	179.153778113237	1	0	1	Tief	1	1	1	over	2	3	0	2
128	SIM	292	2	3	1	29	spring	28.7232646329709	4.26577659088465	3.99962847400891	268.885875357097	48.5161026092977	1	0	1	Tief	1	1	1	opt	1	3	0	2
128	SIM	233	1	2	3	31	spring	25.6895640465633	4.4839094515893905	3.66484537779983	206.882642673864	149.224660683765	1	0	1	Tief	1	1	1	opt	1	1	0	2
128	other	178	2	3	1	29	spring	30.8890667656284	3.85704343025048	3.56698696677822	235.787280481376	66.7641166949739	1	0	1	Tief	1	1	1	over	1	2	0	2
128	SIM	37	4	3	2	29	spring	20.1407356627162	4.57316184089661	3.6706960111774	277.588062876314	161.774521905116	1	0	1	Tief	1	1	1	opt	2	2	0	2
128	SIM	233	1	2	3	31	spring	25.6895640465633	4.4839094515893905	3.66484537779983	206.882642673864	149.224660683765	1	0	1	Tief	1	1	1	opt	1	1	0	2
128	SIM	79	3	2	1	29	spring	34.4301187307737	3.91065769499864	3.30480201307649	286.489841041421	26.8976646539997	1	0	1	Tief	1	1	1	opt	1	3	0	2
128	SIM	234	1	3	1	31	spring	29.4181303881819	3.83233534107259	3.47944574931806	263.457499550726	259.82969169821	1	0	1	Tief	1	1	1	opt	1	2	0	2
132	SIM	100	1	2	1	31	spring	20.2166280180623	3.94659286325992	3.50208840040274	207.497111690494	217.70177518854	2	0	2	Tief	1	1	1	over	2	3	1	2
132	SIM	18	2	2	2	28	spring	25.3497554647447	4.2752364443407895	3.52605961006717	229.2134443734	348.05990269593	2	0	2	Tief	1	1	1	opt	2	3	1	2
132	SIM	347	1	1	3	28	spring	17.5081620521389	4.0782550968069	3.58077795272939	228.407543634333	306.127673775182	2	0	2	Tief	1	1	1	over	2	3	1	2
132	SIM	234	3	2	2	31	spring	24.3500847753265	4.37119531227737	3.44262300670387	235.100727187532	978.929966833819	2	0	2	Tief	1	1	1	opt	2	3	1	2
132	other	196	1	1	1	28	spring	24.8008678602107	3.40668598674096	3.49764307352205	225.201235859239	292.011412003754	2	0	2	Tief	1	1	1	under	1	3	1	2
132	SIM	56	1	1	4	28	spring	26.5341427147135	4.9742721405101396	3.73521158743799	233.81222084198	225.150607759607	2	0	2	Tief	1	1	1	opt	1	3	1	2
132	SIM	289	1	2	2	31	spring	14.5756529779401	5.82970200774162	4.25939733781083	156.146631249185	47.3580126915404	2	0	2	Tief	1	1	1	opt	2	2	1	2
132	other	180	1	1	3	28	spring	27.3534551582369	3.9280756384524302	3.4208086212068602	227.523259549269	349.98885052506	2	0	2	Tief	1	1	1	over	2	3	1	2
132	SIM	62	2	2	4	31	spring	24.271245169207	4.3616359308712305	3.47049394587721	247.318361034475	59.7232229375721	2	0	2	Tief	1	1	1	opt	2	3	1	2
132	BS	317	2	2	2	28	spring	21.0198870380581	3.45144947819508	3.24932669299361	282.914535004312	151.964330110843	2	0	2	Tief	1	1	1	under	1	3	1	2
132	other	15	2	2	1	31	spring	26.1639026047106	4.0048267375982904	3.57990723255109	245.475506663598	120.020899819534	2	0	2	Tief	1	1	1	under	3	2	1	2
132	SIM	194	3	2	3	31	spring	25.4663995576965	4.21333084396156	3.54778586207168	233.908533106496	55.4377076909894	2	0	2	Tief	1	1	1	opt	4	3	1	2
132	other	15	2	2	1	31	spring	26.1639026047106	4.0048267375982904	3.57990723255109	245.475506663598	120.020899819534	2	0	2	Tief	1	1	1	opt	3	2	1	2
132	SIM	316	1	2	2	28	spring	25.3263840233107	4.14690310585435	3.35528775212631	263.340224361586	41.5553190279007	2	0	2	Tief	1	1	1	under	2	1	1	2
132	H	410	1	2	2	31	spring	26.3095379959992	4.37199074752078	3.49857126543912	238.522740858496	56.2878171995619	2	0	2	Tief	1	1	1	opt	1	1	1	2
132	SIM	559	2	2	2	28	spring	18.8066490120229	4.64906169474767	3.84288145438409	158.907985323138	59.8944455389289	2	0	2	Tief	1	1	1	opt	2	1	1	2
132	BS	250	1	1	1	28	spring	20.5379170345992	4.25510221781061	3.45396497874059	270.366263411543	480.531036116673	2	0	2	Tief	1	1	1	under	1	1	1	2
132	SIM	182	2	1	2	28	spring	19.277065999926	4.57038271781894	3.69559500039405	210.744310582072	216.860122198451	2	0	2	Tief	1	1	1	over	1	3	1	2
132	other	196	1	1	1	28	spring	24.8008678602107	3.40668598674096	3.49764307352205	225.201235859239	292.011412003754	2	0	2	Tief	1	1	1	opt	1	3	1	2
132	SIM	299	1	1	2	28	spring	26.4797406443842	4.00297939977491	3.72680745742007	190.696032333087	134.693512440619	2	0	2	Tief	1	1	1	over	1	3	1	2
132	SIM	312	2	1	3	28	spring	21.765352221587	3.77683641399107	3.14879342810706	158.814805531592	244.669521730266	2	0	2	Tief	1	1	1	over	1	3	1	2
132	SIM	56	2	2	4	28	spring	22.3086058966647	4.01769597330003	3.61602758836648	235.104473062224	410.045272871851	2	0	2	Tief	1	1	1	opt	2	3	1	2
132	BS	181	2	2	3	31	spring	22.4498898860679	4.26924089226283	3.27978617727993	262.449346018029	158.731851828057	2	0	2	Tief	1	1	1	opt	2	3	1	2
132	H	363	2	2	2	28	spring	26.165325212846	3.6294445413803897	3.5440477957270398	184.974468370888	69.8736243258373	2	0	2	Tief	1	1	1	under	1	2	1	2
132	other	180	1	1	3	28	spring	27.3534551582369	3.9280756384524302	3.4208086212068602	227.523259549269	349.98885052506	2	0	2	Tief	1	1	1	under	2	3	1	2
132	BS	172	1	1	4	28	spring	24.1916437800319	4.44179080490837	3.62400808223551	229.462687185001	100.45782989914	2	0	2	Tief	1	1	1	opt	2	3	1	2
132	SIM	62	2	2	4	31	spring	24.271245169207	4.3616359308712305	3.47049394587721	247.318361034475	59.7232229375721	2	0	2	Tief	1	1	1	under	2	3	1	2
132	SIM	246	2	2	2	28	spring	18.6607757960022	4.72268358825227	3.46693422315764	263.464526557687	59.9745347421219	2	0	2	Tief	1	1	1	under	1	1	1	2
132	SIM	65	2	2	3	31	spring	26.5086959369322	3.67652162522714	3.08446858163192	218.920303618388	25.9516892392658	2	0	2	Tief	1	1	1	opt	1	1	1	2
132	SIM	142	2	2	2	28	spring	17.1794023303578	4.85387884625313	3.40638744709962	251.251449726389	220.250213409805	2	0	2	Tief	1	1	1	opt	1	1	1	2
132	SIM	160	2	2	2	28	spring	20.6596431614601	4.65702576751038	3.79268935235934	225.94098866683	158.643993951049	2	0	2	Tief	1	1	1	over	2	2	1	2
132	BS	110	2	2	3	28	spring	25.6724754321522	4.16568270326888	3.36502290882525	227.237927299261	164.910424870747	2	0	2	Tief	1	1	1	opt	1	3	1	2
132	BS	492	1	2	3	31	spring	19.0557211589565	3.79498633871018	3.86367559289624	277.117082325374	400.036873146632	2	0	2	Tief	1	1	1	under	2	2	1	2
132	other	94	2	2	1	28	spring	25.8664334280708	4.96316485289996	3.80990597572678	237.349417633622	100.227755351547	2	0	2	Tief	1	1	1	under	1	2	1	2
132	SIM	70	3	2	1	28	spring	20.8386053264973	4.54975109744006	3.72203360852637	185.798545404651	674.145025512594	2	0	2	Tief	1	1	1	over	1	3	1	2
132	SIM	321	1	1	1	28	spring	26.3620936960657	4.11281845052826	3.8915937973502	212.629012996535	101.119387204722	2	0	2	Tief	1	1	1	under	1	2	1	2
132	SIM	238	2	2	2	28	spring	31.5795157788145	4.3861744601391	3.48357542755675	218.036199709471	57.0337248788135	2	0	2	Tief	1	1	1	under	1	1	1	2
132	SIM	0	4	2	3	31	spring	20.0054044048817	3.68768267385643	3.70601128250911	168.858211963683	182.108631847736	2	0	2	Tief	1	1	1	over	2	3	1	2
132	H	455	3	3	2	31	spring	26.4815548000751	3.9882065071309603	3.21287539152618	223.078179040065	641.311176721797	2	0	2	HooA	1	1	1	under	2	3	1	2
132	H	470	3	2	2	31	spring	22.4221778701935	3.99634836856109	3.47462379206823	208.051630691789	227.853088360265	2	0	2	HooA	1	1	1	under	2	3	1	2
132	SIM	238	2	2	2	28	spring	31.5795157788145	4.3861744601391	3.48357542755675	218.036199709471	57.0337248788135	2	0	2	Tief	1	1	1	opt	1	1	1	2
132	other	313	2	1	1	28	spring	25.780372009193	4.15418014968667	3.76957817469239	179.583858118746	577.406865781621	2	0	2	Tief	1	1	1	under	1	2	1	2
132	SIM	243	3	2	2	31	spring	19.9689215992449	5.31429841927575	3.76189986577233	184.062088688428	262.250240824075	2	0	2	Tief	1	1	1	opt	2	3	1	2
132	SIM	282	3	2	3	31	spring	22.3718564292256	3.50103937085611	3.42341548374482	207.235119757156	318.587511882719	2	0	2	Tief	1	1	1	opt	2	3	1	2
132	H	392	3	2	2	28	spring	30.1654543257355	3.69330308826476	3.65103650580739	192.904754575232	295.34798717914	2	0	2	Tief	1	1	1	under	2	3	1	2
132	SIM	169	3	2	3	31	spring	27.0289511591276	4.0128035798494	3.68789687260546	207.52939807651	444.665137359928	2	0	2	Tief	1	1	1	over	2	3	1	2
132	SIM	182	2	1	2	28	spring	19.277065999926	4.57038271781894	3.69559500039405	210.744310582072	216.860122198451	2	0	2	Tief	1	1	1	opt	1	3	1	2
132	SIM	232	1	2	1	28	spring	21.1140837688302	3.5325537194231202	3.36597710513965	217.191824491419	64.5238972791665	2	0	2	Tief	1	1	1	under	2	1	1	2
132	SIM	107	1	1	2	28	spring	21.1144879515594	4.02591073381593	3.01430449072007	195.12913472160199	29.8120755772051	2	0	2	Tief	1	1	1	over	1	1	1	2
132	SIM	132	4	2	5	31	spring	19.0667662311443	5.44759792663822	4.25993658120031	213.661442236954	312.271765239167	2	0	2	Tief	1	1	1	under	2	3	1	2
132	SIM	55	1	1	3	28	spring	18.347208340071	5.02678745904935	3.8084871881317	256.839611325433	66.7975447571518	2	0	2	Tief	1	1	1	opt	1	2	1	2
132	other	449	2	2	2	28	spring	29.9958127822957	4.17439268985458	4.01645613264764	197.571637579186	92.2520042104064	2	0	2	Tief	1	1	1	under	1	3	1	2
132	SIM	1	2	2	3	28	spring	31.4609530857288	4.20100317807552	3.43098512696403	242.009605090317	156.669450402062	2	0	2	Tief	1	1	1	opt	2	3	1	2
132	SIM	194	3	2	3	31	spring	25.4663995576965	4.21333084396156	3.54778586207168	233.908533106496	55.4377076909894	2	0	2	Tief	1	1	1	opt	4	3	1	2
132	other	30	2	2	1	31	spring	27.6070793238177	4.33252262375531	3.6677452749951103	217.039516919849	51.464982667343	2	0	2	Tief	1	1	1	opt	1	3	1	2
134	H	351	2	2	2	31	spring	25.9414874983909	4.70855930753573	3.7964711957135098	261.607079244389	230.140676193231	2	1	1	HooA	1	0	0	over	5	3	0	3
134	H	446	1	2	2	31	spring	32.4983797306499	4.01584409729221	3.45193443955435	345.825819436475	78.085721056218	2	1	1	HooA	1	0	0	over	2	3	0	3
134	H	354	2	1	3	31	spring	26.4844356864836	4.23759516159999	3.80699980938834	263.04976619409	145.378474020831	2	1	1	HooA	1	0	0	opt	4	3	0	3
134	H	402	1	2	5	31	spring	22.4948592408932	4.31672013583547	3.20575621065624	199.877242937208	185.633587577939	2	1	1	HooA	1	0	0	under	5	3	0	3
134	H	32	1	2	5	31	spring	32.3990913148366	4.17203720731795	3.72694188090633	290.161329407168	38.147685344053	2	1	1	HooA	1	0	0	over	4	3	0	3
134	H	438	1	2	3	31	spring	24.2204060590202	4.22106081874772	3.74019744182136	235.840537498455	574.31284118506	2	1	1	HooA	1	0	0	opt	5	3	0	3
134	H	203	2	3	4	31	spring	35.7452669769874	4.41654084138586	3.82549526747278	211.910470511696	183.735908590296	2	0	2	HomG	1	0	0	under	5	3	0	3
134	H	497	1	2	2	31	spring	24.3335469840189	4.33862594553703	3.83962801784872	170.800380060358	148.764490166946	2	1	1	HooA	1	0	0	opt	5	2	0	3
134	H	389	1	2	2	31	spring	25.5084387676719	4.0455476423363	3.61057946362272	241.461149334633	78.4334978611204	2	1	1	HooA	1	0	0	over	2	3	0	3
134	H	389	1	2	2	31	spring	25.5084387676719	4.0455476423363	3.61057946362272	241.461149334633	78.4334978611204	2	1	1	HooA	1	0	0	over	2	3	0	3
134	H	406	4	2	1	31	spring	26.1303180678694	4.48050021904568	3.7838452096643103	319.998747265395	54.6312366646012	2	0	2	HomG	1	0	0	under	2	2	0	3
134	H	271	1	2	1	28	spring	28.8294132095176	4.24989212036583	3.5140319354441	259.324424484925	48.1765009318338	2	0	2	HomG	1	0	0	opt	3	3	0	3
134	H	338	2	2	1	28	spring	28.7746111877651	4.38908166814375	3.87841384248186	259.888299616724	210.630619484572	2	0	2	HomG	1	0	0	under	2	2	0	3
134	H	296	1	3	3	31	spring	21.7028579543305	5.15995955734229	3.97880024593237	260.630510319852	420.113598332394	2	0	2	HomG	1	0	0	opt	4	2	0	3
134	H	230	1	2	3	31	spring	38.9657950882247	3.969559336343	3.34435321044106	230.018462148258	68.3190559707765	2	0	2	HomG	1	0	0	opt	5	2	0	3
134	H	20	2	2	1	28	spring	24.0889269226395	4.12439080874443	3.65545085755647	232.345698212455	24.5944324436451	2	0	2	HomG	1	0	0	opt	2	2	0	3
134	H	77	1	3	2	31	spring	29.9836390380134	3.87300278948671	3.95942781267191	221.646538774809	53.9850618199504	2	0	2	HomG	1	0	0	opt	5	2	0	3
134	H	338	3	3	2	31	spring	22.9943958033849	4.49316375887047	3.6000205330696398	291.072503753145	42.4901334965387	2	0	2	HomG	1	0	0	under	2	1	0	3
134	H	61	2	2	3	28	spring	27.4400559919894	4.29277334560611	3.64672694514672	243.974052417535	52.4738685753501	2	0	2	HomG	1	0	0	opt	2	3	0	3
134	H	21	1	2	3	28	spring	19.4379173345825	4.28526375379635	4.00200928090449	256.755561033	123.698727233383	2	0	2	HomG	1	0	0	under	2	2	0	3
134	H	406	4	2	1	31	spring	26.1303180678694	4.48050021904568	3.7838452096643103	319.998747265395	54.6312366646012	2	0	2	HomG	1	0	0	opt	2	2	0	3
134	H	141	3	2	2	31	spring	27.556386949633	4.04605560714452	3.698055348015	294.755692566078	23.0453068674925	2	0	2	HomG	1	0	0	under	5	2	0	3
134	H	152	1	3	2	28	spring	25.9389128189134	4.25588040363949	3.60657969253285	281.912088358869	37.8302578819153	2	0	2	HomG	1	0	0	opt	3	2	0	3
134	H	378	1	2	1	28	spring	29.0953081759081	3.81758433527748	3.40546584644425	279.202586813097	37.4612239182804	2	0	2	HomG	1	0	0	over	2	1	0	3
134	other	36	2	2	1	28	spring	30.0942097122418	4.41561892600323	4.09708420280209	241.216976863318	44.8930537487893	2	0	2	HomG	1	0	0	opt	2	3	0	3
134	H	271	1	2	1	28	spring	28.8294132095176	4.24989212036583	3.5140319354441	259.324424484925	48.1765009318338	2	0	2	HomG	1	0	0	opt	3	3	0	3
134	H	235	2	2	1	28	spring	25.8975892148405	4.03124407964736	3.72457548591495	216.805387761122	42.1301319887111	2	0	2	HomG	1	0	0	under	2	3	0	3
134	H	378	3	3	4	31	spring	33.9916761329679	4.37735775205187	3.76038978049955	263.816797591979	57.0070535396202	2	0	2	HomG	1	0	0	opt	3	3	0	3
134	H	342	2	2	3	31	spring	32.7256963661052	4.70607349234883	3.6907220382646	254.454348582541	78.0360427368573	2	0	2	HomG	1	0	0	opt	2	3	0	3
134	H	132	3	3	3	31	spring	30.6607300824331	4.78000149496034	3.83513952054967	270.625962744546	291.476762480993	2	0	2	HomG	1	0	0	opt	2	3	0	3
134	H	433	4	3	1	31	spring	20.3104835145181	4.59142293061412	3.93059445177713	255.235547586706	257.717948191663	2	0	2	HomG	1	0	0	over	3	3	0	3
134	H	200	2	2	1	28	spring	26.4186693796449	3.99630270731242	3.39435309861984	226.919083909744	131.494823845389	2	0	2	HomG	1	0	0	opt	3	3	0	3
134	H	234	2	2	4	28	spring	32.9474469787494	3.66270262930356	3.60577073211571	260.030993890163	77.9330064051118	2	0	2	HomG	1	0	0	opt	5	2	0	3
134	H	114	2	2	1	28	spring	25.8648046033669	4.5057885495112195	3.83778929046745	239.272827207825	43.850829556529	2	0	2	HomG	1	0	0	opt	2	2	0	3
134	H	437	1	3	4	31	spring	24.731519366355	4.6652735762173	3.50253248031729	294.10310609154	2870.66588721652	2	0	2	HomG	1	0	0	opt	3	3	0	3
134	H	215	2	2	1	28	spring	31.2018361147856	4.67694582984891	3.65042375653031	238.464357988098	22.1135171830471	2	0	2	HomG	1	0	0	over	2	2	0	3
134	H	173	2	2	3	31	spring	28.4092607823342	4.1657226931891	3.87059706672747	264.284126366706	40.7635639932319	2	0	2	HomG	1	0	0	opt	5	2	0	3
134	H	87	1	3	3	31	spring	18.6417626935884	4.59271795632476	4.03699393452645	234.670833228759	138.180561902352	2	0	2	HomG	1	0	0	under	5	2	0	3
134	H	309	3	2	2	31	spring	28.5137884369042	3.30154445994099	3.31550360625655	281.255808022036	109.571523806962	2	0	2	HomG	1	0	0	opt	5	3	0	3
134	H	293	1	3	4	31	spring	30.5487664708861	4.03710741291121	3.61474166013285	233.025355101019	280.145736140334	2	0	2	HomG	1	0	0	opt	5	2	0	3
134	other	318	1	2	1	28	spring	37.9705240087001	4.43120062668883	3.46827081602395	298.019357738999	84.6355620436807	2	0	2	HomG	1	0	0	opt	2	3	0	3
134	H	212	2	2	2	28	spring	24.6549407834648	4.22810364003775	3.54894221737654	195.801347080324	34.8363205624968	2	0	2	HomG	1	0	0	under	5	3	0	3
134	H	195	4	3	3	31	spring	33.161130415676	4.17632902509141	3.3171083968545	251.346139466289	210.444543230768	2	0	2	HomG	1	0	0	opt	5	3	0	3
134	H	261	2	4	2	31	spring	27.3391204698635	4.80677452594241	3.56721716406588	280.938810519154	62.3060369966422	2	0	2	HomG	1	0	0	opt	2	3	0	3
134	H	209	1	2	3	28	spring	34.1127461090327	4.61078981328974	3.52551062284882	242.636424399031	107.992289174279	2	0	2	HomG	1	0	0	opt	2	3	0	3
134	H	269	1	3	4	31	spring	24.1192496191879	4.02737937495633	3.20940149314325	288.11867543931	98.6932526736117	2	0	2	HomG	1	0	0	under	5	3	0	3
134	other	267	2	3	2	31	spring	27.9506760808152	4.20944451472553	3.732158107818	258.323711772483	521.00313176375	2	0	2	HomG	1	0	0	under	3	3	0	3
134	other	185	2	2	2	28	spring	29.6779529352111	4.29721055063338	3.58250116314214	216.033801754428	24.166736620072	2	0	2	HomG	1	0	0	under	2	3	0	3
134	H	185	3	2	3	28	spring	21.8661268810298	4.5571347291402695	3.8419116024175	244.687759969269	172.113448843312	2	0	2	HomG	1	0	0	opt	2	3	0	3
135	H	196	2	3	3	31	spring	32.1131760026534	3.98973771676389	3.47339570721606	177.069113568882	265.24765658506	2	0	0	HomG	1	0	0	under	5	3	0	1
135	other	135	2	3	1	31	spring	26.5785863651903	4.86221261557966	3.6504911249037297	201.903061934836	1663.3656557881	2	0	0	HomG	1	0	0	opt	1	3	0	1
135	SIM	176	2	2	3	31	spring	23.5822115705816	4.32047003620058	3.42597329816723	209.726129254721	37.2588930495125	2	0	0	HomG	1	0	0	opt	3	2	0	1
135	H	54	3	3	1	31	spring	25.6537826035846	3.98421616814412	3.38587492229682	228.2605895431	113.350411789231	2	0	0	HomG	1	0	0	opt	3	1	0	1
135	other	406	2	3	2	31	spring	27.5767055290122	4.59638506475367	3.58433323294313	244.145687419774	113.293188658755	2	0	0	HomG	1	0	0	opt	2	2	0	1
135	other	150	3	3	3	31	spring	22.0386827498717	5.25422541049093	3.46610523836528	178.984553553448	72.5161521043908	2	0	0	HomG	1	0	0	opt	2	3	0	1
135	SIM	43	2	3	3	31	spring	27.6261546533524	4.75529957863982	3.54559463366021	183.471698397552	201.975641210294	2	0	0	HomG	1	0	0	opt	5	3	0	1
135	SIM	191	1	3	3	31	spring	27.9040923779739	5.16350653487615	3.76354398113856	178.240161241647	109.882471117817	2	0	0	HomG	1	0	0	over	2	3	0	1
135	other	90	3	3	3	31	spring	23.410915256621	4.42074318016164	3.27809348732506	153.469572681745	306.887327954226	2	0	0	HomG	1	0	0	under	4	3	0	1
135	SIM	56	2	2	4	31	spring	30.7178773250425	4.16571933453391	3.50259608314104	221.804171340228	56.0209881616664	2	0	0	HomG	1	0	0	opt	3	3	0	1
135	other	245	1	2	5	31	spring	24.115605785070102	4.7525325427026	3.48359976757735	184.25182829125	100.998342554191	2	0	0	HomG	1	0	0	opt	5	3	0	1
135	SIM	19	2	2	1	31	spring	10	6.54	3.6	189	102	2	0	0	HomG	1	0	0	opt	1	1	0	1
135	SIM	168	2	3	4	31	spring	24.0368810762763	4.7949310684931	3.90925001686542	210.042486152222	47.642236966315	2	0	0	HomG	1	0	0	over	5	2	0	1
135	SIM	168	2	3	4	31	spring	24.0368810762763	4.7949310684931	3.90925001686542	210.042486152222	47.642236966315	2	0	0	HomG	1	0	0	under	5	2	0	1
135	SIM	191	1	3	3	31	spring	27.9040923779739	5.16350653487615	3.76354398113856	178.240161241647	109.882471117817	2	0	0	HomG	1	0	0	opt	2	3	0	1
135	SIM	349	2	2	3	31	spring	27.7935734541376	4.18042663859788	3.3413700806077	205.826285043474	44.9880646133572	2	0	0	HomG	1	0	0	opt	2	3	0	1
135	SIM	315	3	3	5	31	spring	19.4048344614608	4.98117764230374	3.98798776723986	182.460313769443	70.21979808062	2	0	0	HomG	1	0	0	opt	4	2	0	1
135	SIM	339	2	3	2	31	spring	22.5382562333926	4.66756270035602	3.70644905253343	184.334565207762	218.18347687131	2	0	0	HomG	1	0	0	opt	5	1	0	1
135	H	263	4	2	1	31	spring	25.047615122412	4.29390583645949	3.24370240356174	190.095700383406	87.6428451797518	2	0	0	HomG	1	0	0	opt	2	1	0	1
135	other	336	4	2	4	31	spring	25.9793334597603	4.34483310942287	3.39789264100835	231.79117750746	185.505935057747	2	0	0	HomG	1	0	0	under	2	3	0	1
135	SIM	157	2	4	3	31	spring	20.50420272366	5.62704831247111	3.9346436901833	181.301130292229	62.8933035856189	2	0	0	HomG	1	0	0	opt	3	2	0	1
135	other	466	2	2	3	31	spring	21.2638579498987	5.71844779928853	4.02288824152319	175.808995575352	68.5224458994504	2	0	0	HomG	1	0	0	under	4	1	0	1
135	SIM	292	2	2	1	31	spring	22.2951822453042	5.1096325037592	3.88380989930064	175.02616972196	73.7365165086561	2	0	0	HomG	1	0	0	opt	2	1	0	1
135	SIM	292	2	2	1	31	spring	22.2951822453042	5.1096325037592	3.88380989930064	175.02616972196	73.7365165086561	2	0	0	HomG	1	0	0	opt	2	1	0	1
135	SIM	16	4	3	4	31	spring	23.4242642921675	4.30295388812408	3.33950813500565	164.618223613785	96.4741647074717	2	0	0	HomG	1	0	0	opt	1	3	0	1
135	SIM	374	2	3	1	31	spring	32.1851681195326	4.45503148101556	3.66104894210092	245.405796480174	226.707210873115	2	0	0	HomG	1	0	0	opt	2	2	0	1
135	H	54	3	3	1	31	spring	25.6537826035846	3.98421616814412	3.38587492229682	228.2605895431	113.350411789231	2	0	0	HomG	1	0	0	opt	3	1	0	1
135	other	223	3	2	4	31	spring	33.7115998679014	4.85661445868388	3.4494973707420202	155.72179839011	195.242672901044	2	0	0	HomG	1	0	0	under	5	3	0	1
135	other	232	2	1	3	31	spring	22.7737345897127	5.44479526821565	3.76493953642946	178.171721762792	361.700008882658	2	0	0	HomG	1	0	0	under	5	3	0	1
135	SIM	273	2	2	3	31	spring	24.4006232426879	5.79826484653052	3.90433127137885	178.012709751574	88.7729302327748	2	0	0	HomG	1	0	0	opt	5	3	0	1
135	SIM	176	4	3	2	31	spring	21.9620956905225	4.8716442573791	3.66717990641581	150.73024785119	132.369056097427	2	0	0	HomG	1	0	0	opt	4	1	0	1
135	other	245	1	2	5	31	spring	24.115605785070102	4.7525325427026	3.48359976757735	184.25182829125	100.998342554191	2	0	0	HomG	1	0	0	opt	5	3	0	1
135	other	247	2	2	1	31	spring	28.5426149609057	5.29779695896045	3.95360355035709	164.315542039325	129.566814442097	2	0	0	HomG	1	0	0	opt	3	3	0	1
135	other	354	2	2	3	31	spring	24.055660948694	5.01474626177257	3.8390578982772903	189.881846103884	97.6280153991999	2	0	0	HomG	1	0	0	opt	3	3	0	1
142	SIM	96	2	2	2	26	spring	27.0389646749232	4.18092486498575	3.76370546194682	120.903153678737	231.021863081599	1	1	1	Tief	1	0	1	opt	1	3	0	1
142	SIM	322	1	1	3	26	spring	23.6376532585582	4.48575813078	3.91649670201045	183.676194841088	71.8455319264938	1	1	1	Tief	1	0	1	opt	1	3	0	1
142	SIM	47	2	2	2	26	spring	21.0615267482552	4.90599405587767	3.78798957694229	169.525623518576	97.2942057690031	1	1	1	Tief	1	0	1	opt	2	3	0	1
142	SIM	258	3	2	2	26	spring	25.6861449578232	4.52389088145255	3.72958152622237	159.827586097006	55.8849056158753	1	1	1	Tief	1	0	1	opt	1	3	0	1
142	SIM	298	3	2	3	30	spring	20.9255875380251	4.6710086297735	3.87609337735698	208.475137322236	272.386831783677	1	1	1	Tief	1	0	1	over	2	3	0	1
142	SIM	124	3	2	4	30	spring	27.8387774727677	4.22500139332065	3.54178562451927	155.844159402039	105.402014980859	1	1	1	Tief	1	0	1	over	2	3	0	1
142	SIM	96	2	1	2	26	spring	25.9513326761378	3.92864456705774	3.28020279982718	119.244018940729	40.216704831273	1	1	1	Tief	1	0	1	opt	3	1	0	1
142	SIM	180	1	1	2	26	spring	20.7083157052075	5.17642942782328	3.96711640622939	203.850279429188	87.2833292408562	1	1	1	Tief	1	0	1	over	2	3	0	1
142	SIM	116	2	2	1	26	spring	23.8170268755168	4.35458621791912	3.62386953874636	139.544119217981	65.5752640127989	1	1	1	Tief	1	0	1	over	2	3	0	1
142	SIM	232	1	1	3	26	spring	21.8695618047436	3.77603981062286	3.48956117071519	194.348294772179	77.4969696165492	1	1	1	Tief	1	0	1	opt	2	2	0	1
142	SIM	279	2	3	4	30	spring	15.7451875373822	4.82040329559075	4.02867422608906	218.909543301447	75.1100646614012	1	1	1	Tief	1	0	1	over	1	3	0	1
142	SIM	269	2	2	1	26	spring	21.0666159522054	4.26070812562234	3.36093361151322	156.519917285536	53.3033819527087	1	1	1	Tief	1	0	1	opt	1	3	0	1
142	SIM	592	1	1	1	26	spring	18.7117021332219	4.17083295714728	3.75564513318522	199.791640810389	51.8889856309093	1	1	1	Tief	1	0	1	opt	2	2	0	1
142	SIM	277	3	1	1	26	spring	22.4059856113328	3.97028415647355	3.4770682058874	191.367955631172	221.60593709336	1	1	1	Tief	1	0	1	opt	1	3	0	1
142	SIM	196	1	1	1	26	spring	26.6448925344344	3.35011335907578	3.24699060380582	159.565229008419	19.5692119241921	1	1	1	Tief	1	0	1	over	1	1	0	1
142	SIM	171	3	4	2	26	spring	24.7959059045322	3.75401860204556	3.58488888684288	180.421668594528	241.618471346094	1	1	1	Tief	1	0	1	opt	1	3	0	1
142	SIM	186	2	2	2	30	spring	28.0162931120776	3.67527958502004	3.58550949563557	172.005774665297	71.8506609290344	1	1	1	Tief	1	0	1	over	1	3	0	1
142	SIM	65	2	2	1	26	spring	29.1874906867559	4.16829067749788	3.54589786746766	167.3416269945	62.2709361229781	1	1	1	Tief	1	0	1	opt	1	3	0	1
142	SIM	133	2	2	1	26	spring	24.3835921833209	3.61747396472942	3.44515484162489	136.689984277942	22.6138443562143	1	1	1	Tief	1	0	1	over	1	1	0	1
142	SIM	253	2	3	1	30	spring	27.712573108234402	3.26716846168062	3.07768439731713	169.327136920547	40.3056436465194	1	1	1	Tief	1	0	1	over	1	1	0	1
142	SIM	170	2	2	1	26	spring	29.0505852394934	3.89817202845104	3.31270533565299	185.731176072647	69.2364688730578	1	1	1	Tief	1	0	1	opt	1	1	0	1
142	SIM	113	1	2	1	26	spring	30.6251431130541	4.16240759575978	3.63297037383443	152.693061629387	46.4306606615672	1	1	1	Tief	1	0	1	over	1	3	0	1
142	SIM	322	1	1	3	26	spring	23.6376532585582	4.48575813078	3.91649670201045	183.676194841088	71.8455319264938	1	1	1	Tief	1	0	1	opt	1	3	0	1
142	SIM	263	2	2	1	30	spring	20.4629040164918	4.40168122476813	3.89441417781552	156.057853563065	122.055754195964	1	1	1	Tief	1	0	1	opt	1	2	0	1
142	SIM	166	1	2	3	30	spring	32.5077612507833	3.65010047338064	3.07985663964875	141.222638029407	136.772445827597	1	1	1	Tief	1	0	1	over	1	1	0	1
142	SIM	248	3	2	3	30	spring	19.768896990293	3.9177750568183702	3.26838222423582	159.898833962197	206.554677177691	1	1	1	Tief	1	0	1	over	2	1	0	1
142	SIM	233	2	3	2	30	spring	19.0034938182334	3.47902646766186	3.27653264867682	172.26396137029	26.3966664359745	1	1	1	Tief	1	0	1	opt	1	1	0	1
142	SIM	342	3	1	1	26	spring	23.4444839010245	4.7631711671492	3.62362811464521	174.904475789422	33.0669568113488	1	1	1	Tief	1	0	1	opt	2	2	0	1
142	SIM	52	2	3	1	30	spring	26.1057215685088	4.13958322660019	3.7168798606136	150.948478901228	67.9814422245424	1	1	1	Tief	1	0	1	over	2	3	0	1
142	SIM	68	1	2	1	26	spring	22.4646326934416	4.62441945013351	3.60519320197466	186.735799958724	47.0114017539055	1	1	1	Tief	1	0	1	opt	2	2	0	1
142	SIM	200	3	2	4	30	spring	27.076161235782	4.46302878100505	3.79444953671782	157.229489146349	131.805387206717	1	1	1	Tief	1	0	1	opt	1	3	0	1
142	SIM	397	1	1	1	26	spring	22.6397224752279	4.79437872655446	3.83301851426313	139.856576350771	51.5338920905308	1	1	1	Tief	1	0	1	over	1	2	0	1
142	SIM	476	3	3	1	30	spring	23.8692450697702	3.72414837450298	3.70813715715868	201.16261488287	604.759348265896	2	0	1	HomG	1	0	1	over	2	3	0	1
142	SIM	312	3	3	2	30	spring	23.5664912847395	3.83078826326811	3.52051992004025	178.959325501949	41.206805391559	2	0	1	HomG	1	0	1	opt	1	3	0	1
142	SIM	58	1	2	1	26	spring	26.4404676365011	3.97969956026296	3.5169359919574	183.546377717254	128.493299069936	1	1	1	Tief	1	0	1	over	1	3	0	1
142	SIM	180	2	2	3	30	spring	22.4718986473733	4.24090510594528	3.80530144545568	164.49518953158	74.954928762654	1	1	1	Tief	1	0	1	opt	2	3	0	1
144	SIM	239	2	2	2	31	spring	29.7658272435407	4.34598545610116	3.6827826475039798	259.241652757274	79.0697772503277	2	0	1	HomG	1	0	0	opt	2	3	0	2
144	SIM	198	2	2	2	31	spring	25.8637052579386	4.44072410065245	3.82560380928567	243.614932357676	18.4686358493899	2	0	1	HomG	1	0	0	opt	2	2	0	2
144	SIM	111	1	2	2	28	spring	27.2134799466359	4.73882927408214	3.58416916700711	232.754151019131	136.389901910793	2	0	1	HomG	1	0	0	opt	3	3	0	2
144	SIM	148	1	2	2	28	spring	28.7721821097792	4.35592654515669	3.88353502994849	261.352114839144	14.3476048490906	2	0	1	HomG	1	0	0	opt	2	2	0	2
144	SIM	171	2	2	2	28	spring	32.6551889330153	4.37623505001378	3.58170756730111	211.414136611732	26.2821808174772	2	0	1	HomG	1	0	0	over	4	3	0	2
144	SIM	57	1	3	4	28	spring	30.9	3.75	3.7199999999999998	158	1844	2	0	1	HomG	1	0	0	opt	2	1	0	2
144	SIM	40	1	3	1	28	spring	30.2	4.33	2.93	332	32	2	0	1	HomG	1	0	0	opt	1	1	0	2
144	SIM	117	2	3	3	31	spring	24.5059393630812	5.1245441334918	3.98160094569289	284.061757481639	203.082257687846	2	0	1	HomG	1	0	0	over	2	3	0	2
144	SIM	62	1	2	1	28	spring	28.4	4.31	2.93	248	10	2	0	1	HomG	1	0	0	opt	1	1	0	2
144	SIM	116	2	1	1	28	spring	34.7448366569784	4.94970759597016	3.76407852867801	271.906173199117	70.5560394633119	2	0	1	HomG	1	0	0	over	2	3	0	2
144	SIM	37	2	2	3	28	spring	26.8343042007953	4.54567818104291	3.57268220537576	310.365095674225	80.5217814087666	2	0	1	HomG	1	0	0	opt	2	2	0	2
144	SIM	64	1	2	2	28	spring	29.4848976355419	4.60687495368375	3.63340628567961	274.81465622278	13.4435213466158	2	0	1	HomG	1	0	0	opt	4	2	0	2
144	SIM	11	2	2	3	28	spring	30.2014395501559	4.66256148398982	3.62503307948729	275.389057513053	23.0820195995424	2	0	1	HomG	1	0	0	opt	2	3	0	2
144	SIM	7	2	1	3	28	spring	32.3952777723948	3.67531865280443	3.67303866621368	285.041674030102	14.8808625064591	2	0	1	HomG	1	0	0	opt	1	2	0	2
144	SIM	96	2	2	1	28	spring	30.2383961629754	4.54862541552005	3.6796631926370598	234.716576253248	99.276445089579	2	0	1	HomG	1	0	0	opt	2	3	0	2
144	SIM	239	1	1	3	28	spring	24.7330178738688	4.30751235454641	3.23529402641139	249.41710245935	39.0301357793442	2	0	1	HomG	1	0	0	opt	2	1	0	2
144	SIM	342	2	2	2	28	spring	35.3758293105608	4.47617350231336	3.8675055989519898	286.092452355525	108.884400211416	2	0	1	HomG	1	0	0	over	2	3	0	2
144	SIM	113	2	2	2	28	spring	30.9399357933167	4.0557020197019	3.40953632073794	185.520156011983	16.8112543289321	2	0	1	HomG	1	0	0	over	2	1	0	2
144	SIM	154	1	2	1	28	spring	32.2812672519878	4.02481129105403	3.2963323850138	215.974516797008	51.1005425727184	2	0	1	HomG	1	0	0	opt	2	1	0	2
144	SIM	108	2	2	2	31	spring	23.8683511730879	4.26204263391277	3.47250789723968	208.634578962465	67.1565879639923	2	0	1	HomG	1	0	0	opt	4	1	0	2
144	SIM	37	2	2	2	28	spring	32.1673849225634	5.00475157206598	3.96298192556794	252.585144195724	142.990587750924	2	0	1	HomG	1	0	0	opt	2	3	0	2
144	SIM	235	3	2	4	31	spring	32.1010211072975	4.47104985679084	3.77893745270327	282.346834775181	40.0512373380787	2	0	1	HomG	1	0	0	opt	4	2	0	2
144	SIM	8	1	1	3	28	spring	25.6244273699067	4.88215180764538	3.85033065703002	321.037358952752	125.195713472966	2	0	1	HomG	1	0	0	opt	4	3	0	2
144	SIM	256	2	1	1	28	spring	27.9893940546768	4.7264346970089	3.53640845715963	239.905023586161	17.8289603530958	2	0	1	HomG	1	0	0	opt	2	2	0	2
144	SIM	81	1	2	1	28	spring	32.1998311880778	3.7798818316544702	2.9602363366910502	214.428254933074	41.0135049537743	2	0	1	HomG	1	0	0	over	2	1	0	2
144	SIM	23	1	2	2	28	spring	21.0974710194864	5.19111233972962	3.70440689538641	309.618298231696	18.754835898582	2	0	1	HomG	1	0	0	opt	2	2	0	2
144	SIM	124	2	2	2	28	spring	23.4884838329056	5.69965689313186	3.94580950127211	256.877360503401	75.0252953261337	2	0	1	HomG	1	0	0	over	2	3	0	2
144	SIM	144	2	1	1	28	spring	28.7508674470624	4.58500068110004	3.73317036448429	276.757346859341	113.600078710267	2	0	1	HomG	1	0	0	opt	4	2	0	2
144	SIM	74	1	2	1	28	spring	34.9166453978657	4.64083333295859	3.59938233827827	285.218728199514	168.797730755456	2	0	1	HomG	1	0	0	opt	4	3	0	2
144	SIM	80	2	2	4	28	spring	21.9814104190523	4.66388426325763	3.7103439902301902	257.448238400854	38.3300497088083	2	0	1	HomG	1	0	0	opt	2	2	0	2
144	SIM	235	3	2	4	31	spring	32.1010211072975	4.47104985679084	3.77893745270327	282.346834775181	40.0512373380787	2	0	1	HomG	1	0	0	over	4	2	0	2
144	SIM	250	2	2	1	31	spring	24.6982842502805	5.0962070713132	3.73068160183008	256.253049276763	81.0523444884021	2	0	1	HomG	1	0	0	over	4	1	0	2
144	SIM	356	1	1	2	28	spring	26.5508905052052	4.74174842781247	4.13569629780348	288.195029120973	433.010294436793	2	0	1	HomG	1	0	0	over	2	3	0	2
144	SIM	328	1	1	1	28	spring	32.4384006225629	4.16923585890337	3.6915017949708	212.150459155062	45.6891762458414	2	0	1	HomG	1	0	0	opt	1	3	0	2
144	SIM	294	2	3	4	28	spring	25.0986816545553	4.3987214305799505	3.8461665630402297	257.021965275239	303.84933355359	2	0	1	HomG	1	0	0	over	2	3	0	2
144	SIM	334	1	1	2	28	spring	27.2233781897935	4.38970704868761	3.8249200444516998	261.242548314533	15.0879888971546	2	0	1	HomG	1	0	0	opt	4	1	0	2
144	SIM	299	1	1	1	28	spring	24.3849371379199	5.02014431193962	3.89067793508495	228.1362198427	33.3262737809728	2	0	1	HomG	1	0	0	over	2	1	0	2
144	SIM	310	1	1	1	28	spring	20.5503818290129	4.54082800792118	3.82189318932565	239.511084267437	37.4300473679629	2	0	1	HomG	1	0	0	opt	1	1	0	2
144	SIM	299	1	1	1	28	spring	24.3849371379199	5.02014431193962	3.89067793508495	228.1362198427	33.3262737809728	2	0	1	HomG	1	0	0	opt	2	1	0	2
144	SIM	309	1	1	1	28	spring	22.7730729284925	4.96644641627265	3.8292350798749197	230.99990355658	117.608080319014	2	0	1	HomG	1	0	0	opt	1	2	0	2
144	SIM	255	1	1	1	28	spring	19.1107921590848	4.86933640090172	3.71223321563737	252.280170519998	46.1068336597439	2	0	1	HomG	1	0	0	opt	2	2	0	2
144	SIM	354	1	1	1	28	spring	19.8146920320438	5.23460799198314	3.56166436636672	283.559095075016	55.6621018516275	2	0	1	HomG	1	0	0	over	4	1	0	2
144	SIM	129	2	2	1	31	spring	26.7599457109092	3.90534414857231	3.37855618017425	247.637980095975	14.8413377005535	2	0	1	HomG	1	0	0	opt	2	1	0	2
144	SIM	197	1	1	1	28	spring	32.0131482938572	4.4445432032161	3.55246107828719	289.610382271959	86.8567867840076	2	0	1	HomG	1	0	0	over	2	2	0	2
144	SIM	139	2	2	2	28	spring	29.7412947038859	4.03460073156722	3.45529715831611	289.124668816667	32.6334361810994	2	0	1	HomG	1	0	0	over	1	2	0	2
144	SIM	37	1	1	3	28	spring	31.9990208054979	4.32560368781485	3.7089648527728	284.71481094007	203.949401153217	2	0	1	HomG	1	0	0	opt	1	3	0	2
144	SIM	255	3	2	3	31	spring	27.4710372860872	4.3138304450701	3.53671678128285	214.492041387131	43.9985251956408	2	0	1	HomG	1	0	0	opt	2	2	0	2
144	SIM	169	2	3	1	31	spring	31.358900144108	3.81099032947975	3.51318585356159	231.107838136378	18.8746416679308	2	0	1	HomG	1	0	0	opt	4	1	0	2
144	SIM	57	2	1	3	28	spring	28.4	4.25	3.15	180	20	2	0	1	HomG	1	0	0	opt	3	1	0	2
144	SIM	155	2	1	3	28	spring	29.7239205212373	4.51676146961315	3.12750668158815	276.622122584758	14.7194518766218	2	0	1	HomG	1	0	0	opt	2	1	0	2
144	SIM	8	2	3	3	28	spring	29	3.76	3.03	162	513	2	0	1	HomG	1	0	0	opt	3	1	0	2
144	SIM	37	1	1	3	28	spring	31.9990208054979	4.32560368781485	3.7089648527728	284.71481094007	203.949401153217	2	0	1	HomG	1	0	0	opt	1	3	0	2
144	SIM	137	2	2	4	28	spring	30.5627850343496	4.59978317036213	3.50692030625423	219.047241857069	22.4993894802412	2	0	1	HomG	1	0	0	opt	2	3	0	2
144	SIM	208	2	2	2	28	spring	26.6193811212251	4.38873324695108	3.37556533834923	317.790036669646	27.1287211713385	2	0	1	HomG	1	0	0	opt	2	1	0	2
144	SIM	325	1	2	4	28	spring	25.5995017071397	5.64327894536629	4.18512172445952	255.656774935421	63.0303173780013	2	0	1	HomG	1	0	0	opt	2	3	0	2
145	SIM	92	2	3	1	26	spring	30.5677041079029	4.66472126122476	3.82120699471952	251.801082012244	170.233554253055	1	0	2	Tief	1	0	1	opt	2	3	0	2
145	SIM	176	1	1	2	26	spring	23.4139873788257	3.56185622666928	3.38192649394579	299.79188381666	44.5555506186645	1	0	2	Tief	1	0	1	over	2	1	0	2
145	SIM	0	2	2	1	26	spring	23.4975823471371	4.23266555443412	3.53686587547325	221.872098648349	227.83549486288	1	0	2	Tief	1	0	1	over	1	2	0	2
145	SIM	278	1	1	1	26	spring	27.6663330221483	3.76334811976475	3.32553702976347	233.32088348933	31.960755101294	1	0	2	Tief	1	0	1	opt	1	1	0	2
145	SIM	149	2	2	4	30	spring	34.2254431994653	3.96383091092996	3.24605896281067	301.746245963713	147.61088522936	1	0	2	Tief	1	0	1	over	1	3	0	2
145	SIM	168	2	2	3	26	spring	29.7826905275746	5.28683446589191	3.48232689719219	229.110220502939	68.6970630696432	1	0	2	Tief	1	0	1	over	2	3	0	2
145	SIM	130	2	1	2	26	spring	28.008336552779	4.24273854176293	3.45995734285467	219.196274644567	102.436194570504	1	0	2	Tief	1	0	1	over	1	3	0	2
145	SIM	166	1	2	1	30	spring	26.3988480119256	4.55314718832776	3.61145647210153	258.61260967612	44.6045055985752	1	0	2	Tief	1	0	1	opt	1	1	0	2
145	SIM	14	3	2	2	30	spring	21.7925628848801	4.5547440258124	4.00476224249805	258.475522935531	58.8675491702684	1	0	2	Tief	1	0	1	opt	2	2	0	2
145	SIM	70	2	3	1	26	spring	28.9926657282806	3.9914106609541697	3.30458212974215	249.851008567909	147.371325581376	1	0	2	Tief	1	0	1	opt	1	1	0	2
145	SIM	202	1	3	2	30	spring	29.2600468340598	4.40297662104597	3.60834510938143	270.118932906321	148.301991730993	1	0	2	Tief	1	0	1	opt	2	3	0	2
145	SIM	60	1	3	1	26	spring	31.3	4.6	3.59	227	88	1	0	2	Tief	1	0	1	opt	1	1	0	2
145	SIM	175	1	2	1	30	spring	26.0267613443531	4.95719699390683	3.6842199930247	233.294645831777	201.972637057026	1	0	2	Tief	1	0	1	over	1	2	0	2
145	SIM	131	2	2	2	26	spring	36.7959485374566	4.40426193033227	3.3777715023223	273.301224562343	376.408583771149	1	0	2	Tief	1	0	1	over	4	3	0	2
145	SIM	176	1	1	2	26	spring	23.4139873788257	3.56185622666928	3.38192649394579	299.79188381666	44.5555506186645	1	0	2	Tief	1	0	1	under	2	1	0	2
145	SIM	74	2	1	3	26	spring	26.9069842401355	4.53184728434542	3.66384798631421	275.071665575454	83.6243947278442	1	0	2	Tief	1	0	1	opt	1	3	0	2
145	SIM	166	1	2	2	26	spring	30.6871682704314	3.88255637651819	3.19521383123683	299.367679305409	104.913971275331	1	0	2	Tief	1	0	1	over	1	1	0	2
145	SIM	211	1	3	1	26	spring	22.815534795877902	3.94643446717421	3.61186692411018	211.026685322927	13.6044569854719	1	0	2	Tief	1	0	1	opt	1	1	0	2
145	SIM	74	2	1	3	26	spring	26.9069842401355	4.53184728434542	3.66384798631421	275.071665575454	83.6243947278442	1	0	2	Tief	1	0	1	opt	1	3	0	2
145	SIM	271	2	2	1	26	spring	28.4881364519688	4.67576442440917	3.6826023787463997	260.30001447055	118.910585866688	1	0	2	Tief	1	0	1	over	2	2	0	2
145	SIM	8	1	2	2	26	spring	24.8514872047212	3.93591760044663	3.34224481885645	273.158098397336	254.447257632857	1	0	2	Tief	1	0	1	opt	1	2	0	2
145	SIM	324	2	1	3	26	spring	28.8244905230356	4.60542475133301	3.68270900844718	241.505215387709	216.506790193848	1	0	2	Tief	1	0	1	opt	2	3	0	2
145	SIM	175	1	1	4	26	spring	27.3778937147827	4.75583403438914	3.59477871659902	250.606004132523	158.738891176847	1	0	2	Tief	1	0	1	over	2	3	0	2
145	SIM	105	2	2	2	26	spring	29.1872075396651	4.98685090563026	3.70489710813853	276.05659287242503	142.986284568557	1	0	2	Tief	1	0	1	over	2	3	0	2
145	SIM	101	2	3	1	30	spring	26.5018170541403	4.76160228524464	3.82911257719638	271.985407695151	155.272422674874	1	0	2	Tief	1	0	1	over	2	3	0	2
145	SIM	140	1	2	1	26	spring	30.0066087124565	3.8571279733754498	3.38511403135228	277.676780518594	341.988138058126	1	0	2	Tief	1	0	1	over	1	3	0	2
145	SIM	110	2	1	2	30	spring	35.5629478376598	4.23526140591078	3.50605419177597	233.181905709482	349.140068881287	1	0	2	Tief	1	0	1	over	2	3	0	2
145	SIM	346	1	1	3	30	spring	30.4306065366796	4.30848298427836	3.6362099404412502	344.360122065995	134.411158212137	1	0	2	Tief	1	0	1	opt	1	3	0	2
145	SIM	211	1	2	2	26	spring	30.4003752842163	4.53115916093899	3.46078833705718	265.799977633583	73.0328000176944	1	0	2	Tief	1	0	1	under	1	1	0	2
145	SIM	313	2	1	1	30	spring	28.2881398728332	4.03089242580355	3.50173384279962	251.15834840303	207.498625609025	1	0	1	Tief	1	0	1	over	1	3	0	2
145	SIM	368	1	1	5	30	spring	28.9010924543548	4.29554016718995	3.85540402001482	215.944014656973	109.695110538979	1	0	1	Tief	1	0	1	under	1	3	0	2
145	SIM	315	2	1	3	30	spring	25.4742805101069	4.55341605293954	3.55054059581608	293.973606154152	195.801159455809	1	0	1	Tief	1	0	1	over	2	3	0	2
145	SIM	318	2	2	2	30	spring	26.7955420413114	3.82835709980713	3.60117634396782	232.071189030509	370.754005218821	1	0	1	Tief	1	0	1	opt	1	3	0	2
145	SIM	315	2	1	3	30	spring	25.4742805101069	4.55341605293954	3.55054059581608	293.973606154152	195.801159455809	1	0	1	Tief	1	0	1	under	2	3	0	2
145	SIM	315	1	2	2	30	spring	20.5871131991848	5.01016997168599	3.74946888664035	296.053079661703	35.5937357823038	1	0	1	Tief	1	0	1	over	1	1	0	2
145	SIM	212	2	1	2	30	spring	26.5114641946321	4.62910917357291	3.4973952635567302	316.05638273146	171.181160745725	1	0	1	Tief	1	0	1	over	1	3	0	2
145	SIM	319	1	1	1	30	spring	23.3768468341008	4.37095142044379	3.42498440775968	270.926780216014	28.4245042493538	1	0	1	Tief	1	0	1	opt	1	1	0	2
145	SIM	368	1	1	5	30	spring	28.9010924543548	4.29554016718995	3.85540402001482	215.944014656973	109.695110538979	1	0	1	Tief	1	0	1	over	1	3	0	2
145	SIM	312	2	2	1	30	spring	33.7004294801509	4.53690871164021	3.544220959491	300.497835728541	152.628845064955	1	0	1	Tief	1	0	1	over	2	3	0	2
145	SIM	301	1	1	1	30	spring	27.2543456734386	3.9413453908065	3.25556669963453	195.716197132386	36.3768321221	1	0	1	Tief	1	0	1	opt	2	1	0	2
145	SIM	42	2	2	2	26	spring	20.5	4.5	3.45	292	498	1	0	2	Tief	1	0	1	opt	2	1	0	2
145	SIM	202	2	2	1	30	spring	29.4276842071919	4.08487562109083	3.40621354455514	289.446896252085	60.6236095984222	1	0	2	Tief	1	0	1	opt	1	1	0	2
145	SIM	125	2	2	1	30	spring	31.6839081461906	4.0656735176271	3.5701101385143	214.79601511173	101.355160720599	1	0	2	Tief	1	0	1	over	1	3	0	2
145	SIM	189	1	2	1	26	spring	32.0710787793241	4.52363594043131	3.6309956700940003	252.804060620569	66.1685507161913	1	0	2	Tief	1	0	1	opt	1	3	0	2
145	SIM	17	3	2	4	26	spring	28.1671017363471	4.87793179490302	3.82781605715593	249.82489118179	113.735492690298	1	0	2	Tief	1	0	1	opt	1	3	0	2
145	SIM	125	1	3	2	30	spring	39.9067906237186	3.80870354682984	3.23144924848153	263.124087194958	89.3952944099834	1	0	2	Tief	1	0	1	opt	1	3	0	2
145	SIM	133	2	2	4	26	spring	35.5285745138381	4.30840723422955	3.5855247549914	295.090729208159	45.5470477846199	1	0	2	Tief	1	0	1	opt	2	3	0	2
145	SIM	296	1	2	2	26	spring	27.0205220183045	4.56426600299785	3.6996311524135	277.300412278234	131.268708618145	1	0	2	Tief	1	0	1	over	2	2	0	2
145	SIM	150	2	2	2	26	spring	30.0975854328117	4.28104233550658	3.69481296319097	231.132627700359	100.397991176461	1	0	2	Tief	1	0	1	opt	2	3	0	2
145	SIM	68	1	2	1	26	spring	29.4	4.12	3.24	250	25	1	0	2	Tief	1	0	1	over	1	1	0	2
145	SIM	125	2	2	1	30	spring	31.6839081461906	4.0656735176271	3.5701101385143	214.79601511173	101.355160720599	1	0	2	Tief	1	0	1	opt	1	3	0	2
145	SIM	235	2	2	1	26	spring	29.4250777446251	4.11087901538093	3.33940807876381	293.870351831759	143.416423088021	1	0	2	Tief	1	0	1	over	2	3	0	2
145	SIM	270	1	2	2	26	spring	35.7947299660859	4.52297619126529	3.56914290487502	253.657802950206	107.587917708004	1	0	2	Tief	1	0	1	over	3	3	0	2
145	SIM	260	2	2	3	30	spring	28.8433827044052	4.75242106268457	3.49387266718658	236.685923654556	201.404541636169	1	0	2	Tief	1	0	1	opt	2	2	0	2
145	SIM	122	2	2	2	26	spring	31.642882225306302	5.0712972032303	3.92461439633153	241.418944714827	159.244741928145	1	0	2	Tief	1	0	1	opt	2	3	0	2
145	SIM	60	2	2	2	30	spring	33.6232553659472	5.10675131842371	3.54432601162291	260.90888670731	48.4529323054542	1	0	2	Tief	1	0	1	opt	2	3	0	2
145	SIM	131	1	2	3	30	spring	36.3362769432444	4.13406707084462	3.49862038972717	254.788990837364	34.008824439368	1	0	2	Tief	1	0	1	opt	1	3	0	2
145	SIM	346	1	1	1	26	spring	22.8995181891308	3.98998050938087	3.43805091092339	284.420063852357	20.0236739262373	1	0	2	Tief	1	0	1	opt	1	1	0	2
145	SIM	113	2	1	1	26	spring	30.6061508892559	4.01205931494578	3.4624798100041	287.413071159017	354.213990476256	1	0	2	Tief	1	0	1	opt	1	1	0	2
145	SIM	113	2	3	3	30	spring	28.0841937563867	4.40531379238363	3.18765934834203	270.064877388449	92.7649151798043	1	0	2	Tief	1	0	1	opt	1	1	0	2
148	SIM	302	2	2	1	30	spring	32.273129902987	3.69595834785727	3.22739270572869	197.59996752877	53.2796438528051	1	1	1	Tief	1	1	0	opt	2	1	0	1
148	SIM	24	2	3	2	30	spring	31.5115022553512	3.6988691934905997	3.59914269837558	172.529612864721	32.5882309356158	1	1	1	Tief	1	1	0	opt	2	3	0	1
148	SIM	144	2	2	1	30	spring	37.4661644166468	3.80288984114903	3.36609477996257	249.013547105094	26.6544884156314	1	1	1	Tief	1	1	0	opt	2	3	0	1
148	SIM	154	1	3	2	26	spring	31.6432923462115	3.57780253755022	3.40651867484568	199.86302097765	24.1384401170004	1	1	1	Tief	1	1	0	opt	1	2	0	1
148	SIM	12	2	3	5	30	spring	33.1348471881884	3.54800792763589	3.2657721192741302	181.739474615349	17.5177671682233	1	1	1	Tief	1	1	0	opt	2	3	0	1
148	SIM	281	3	3	1	30	spring	29.8341261032412	3.80161425475041	3.4698369406825202	210.576042566908	13.3063411434337	1	1	1	Tief	1	1	0	under	1	1	0	1
148	SIM	87	2	3	2	30	spring	27.6784411737238	3.68318511375832	3.8291857384744	208.113961211896	22.0471816233545	1	1	1	Tief	1	1	0	opt	2	2	0	1
148	SIM	85	2	2	2	30	spring	32.8433681171934	3.74609666392229	3.49369011558401	166.135569210563	28.3747054852156	1	1	1	Tief	1	1	0	opt	1	1	0	1
148	SIM	253	2	4	3	26	spring	31.3603751249951	4.52387277455418	3.87629158602383	186.988105088534	89.2347178360737	1	1	1	Tief	1	1	0	under	2	3	0	1
148	SIM	195	1	2	1	30	spring	28.7110573893013	4.08237249021649	3.5739529321451498	210.511881586933	75.0166490289987	1	1	1	Tief	1	1	0	over	2	1	0	1
148	SIM	193	2	1	2	30	spring	32.5595058286487	4.04496549807108	3.5403789644084602	208.098812627533	15.3655980908486	1	1	1	Tief	1	1	0	opt	2	1	0	1
148	SIM	101	1	3	1	30	spring	29.3373809654226	3.6162676273547802	3.02459498177779	239.40582752249	12.0253103081223	1	1	1	Tief	1	1	0	over	2	1	0	1
148	SIM	36	2	3	1	30	spring	29.4	4.89	2.69	215	14	1	1	1	Tief	1	1	0	over	2	1	0	1
148	SIM	195	1	2	1	30	spring	28.7110573893013	4.08237249021649	3.5739529321451498	210.511881586933	75.0166490289987	1	1	1	Tief	1	1	0	under	2	1	0	1
148	SIM	223	2	2	1	30	spring	32.5185903347093	4.12258751861368	3.60727484378353	236.032267660272	116.930146393805	1	1	1	Tief	1	1	0	opt	1	2	0	1
148	SIM	245	1	3	2	30	spring	25.7313630589287	3.98658373628599	3.69362301810686	212.363181813615	35.9005485729967	1	1	1	Tief	1	1	0	opt	2	1	0	1
148	SIM	43	2	3	2	26	spring	32.2778911148915	3.47419611361924	3.59974539159397	160.757486002724	23.3993537613012	1	1	1	Tief	1	1	0	opt	2	3	0	1
148	SIM	247	1	2	1	30	spring	27.4699158504465	4.00965125483825	3.7309613958723498	199.510465715524	18.7533797512728	1	1	1	Tief	1	1	0	opt	2	1	0	1
148	SIM	263	2	3	1	30	spring	32.0843728446247	3.52020915172072	3.49284342399244	205.69557129188	15.1396306487783	1	1	1	Tief	1	1	0	opt	1	2	0	1
148	SIM	247	1	2	1	30	spring	27.4699158504465	4.00965125483825	3.7309613958723498	199.510465715524	18.7533797512728	1	1	1	Tief	1	1	0	under	2	1	0	1
148	SIM	159	2	3	1	26	spring	25.8968678687886	3.68699752719326	3.66391634827791	210.502770936075	59.7262464697273	1	1	1	Tief	1	1	0	opt	1	2	0	1
148	SIM	240	2	3	3	30	spring	30.7812202160037	3.86274531150061	3.62186910836864	199.061514731891	47.6240657887492	1	1	1	Tief	1	1	0	opt	2	1	0	1
148	SIM	281	3	3	1	30	spring	29.8341261032412	3.80161425475041	3.4698369406825202	210.576042566908	13.3063411434337	1	1	1	Tief	1	1	0	opt	1	1	0	1
148	SIM	122	2	2	1	30	spring	33.7024156439866	3.60436951339977	3.3582617711814002	158.994264980937	31.2877032106336	1	1	1	Tief	1	1	0	opt	2	1	0	1
148	SIM	243	1	2	1	30	spring	27.5932262034429	3.49769599562171	3.36177652073756	180.91328296397	13.9033961554509	1	1	1	Tief	1	1	0	opt	2	1	0	1
148	SIM	257	1	1	2	26	spring	31.2524007126578	3.8513500244812002	3.58929880391206	220.934530412867	62.2260377236423	1	1	1	Tief	1	1	0	over	2	2	0	1
148	SIM	162	2	2	1	26	spring	35.2182592742717	3.94327358999225	3.41428057580384	212.440896940334	97.7917852088266	1	1	1	Tief	1	1	0	under	2	3	0	1
148	SIM	276	3	3	1	30	spring	23.4557416816467	4.00326662257762	3.50464483778322	227.29146915263	108.288107490076	1	1	1	Tief	1	1	0	over	2	1	0	1
148	SIM	10	2	2	1	30	spring	32.9894446345931	3.52777630326861	3.53836804091286	230.178152753206	60.7028321355172	1	1	1	Tief	1	1	0	opt	2	3	0	1
148	SIM	243	1	2	1	30	spring	27.5932262034429	3.49769599562171	3.36177652073756	180.91328296397	13.9033961554509	1	1	1	Tief	1	1	0	opt	2	1	0	1
148	SIM	264	2	3	3	30	spring	32.5414582742085	3.53773616582435	3.48100469007808	201.446468549696	16.0572550559802	1	1	1	Tief	1	1	0	over	2	2	0	1
148	SIM	6	2	2	1	26	spring	30.1925318928103	4.34173717679683	3.81849035776751	241.676533944704	58.7137607196687	1	1	1	Tief	1	1	0	opt	2	3	0	1
148	SIM	35	1	2	4	30	spring	25.6537826035846	3.98421616814412	3.38587492229682	228.2605895431	113.350411789231	1	1	1	Tief	1	1	0	under	2	3	0	1
148	SIM	35	1	2	4	30	spring	25.6537826035846	3.98421616814412	3.38587492229682	228.2605895431	113.350411789231	1	1	1	Tief	1	1	0	under	2	3	0	1
154	SIM	292	2	2	4	31	summer	30.365206565495	3.60213765632855	3.31988733920684	222.005034708414	81.3699662121991	2	0	2	HooA	1	0	1	under	2	3	0	2
154	SIM	292	2	2	4	31	summer	30.365206565495	3.60213765632855	3.31988733920684	222.005034708414	81.3699662121991	2	0	2	HooA	1	0	1	over	2	3	0	2
154	SIM	349	2	3	3	30	summer	29.2289441520963	4.46692659358506	3.9653166821075	245.429845132418	56.5881591685849	2	0	1	HooA	1	0	1	over	2	3	0	2
154	SIM	15	2	2	2	30	summer	18.2703461260377	4.51771295432985	3.62622884542697	271.258306679145	82.8710969789336	2	0	1	HooA	1	0	1	under	2	2	0	2
154	SIM	276	3	2	1	26	summer	27.1748632702131	5.04999353223918	3.8734302923014	196.20876532813801	41.5955762365769	2	0	1	HooA	1	0	1	opt	2	2	0	2
154	SIM	29	1	3	3	30	summer	27.2420699693828	4.04896506737036	3.78536101596925	221.820896205338	294.860726139999	2	0	1	HooA	1	0	1	over	2	3	0	2
154	SIM	88	1	2	1	26	summer	30.1977965277692	4.18622758061283	3.50426683737463	262.298781029029	97.4580079197784	2	0	1	HooA	1	0	1	under	2	3	0	2
154	SIM	15	2	2	2	30	summer	18.2703461260377	4.51771295432985	3.62622884542697	271.258306679145	82.8710969789336	2	0	1	HooA	1	0	1	under	2	2	0	2
154	SIM	142	2	3	2	31	summer	28.8705716221598	3.93258888493329	3.78012890610955	242.535334734868	157.621878273365	2	0	1	HooA	1	0	1	opt	5	3	0	2
154	SIM	76	2	2	3	26	summer	22.5340675994903	4.7977584869058	4.16868399669403	284.006250559712	55.6309966389956	2	0	1	HooA	1	0	1	opt	4	2	0	2
154	SIM	147	2	3	4	30	summer	27.0933831548456	3.67138311813441	3.44933820704707	230.956855530355	20.7064003467895	2	0	1	HooA	1	0	1	over	2	2	0	2
154	SIM	361	2	2	2	31	summer	29.2597887840014	5.07940807429214	3.7127798613112	288.76352360462	154.779038664406	2	0	2	HooA	1	0	1	over	4	3	0	2
154	SIM	4	2	2	3	26	summer	29.7886762067715	4.48798354815016	3.98442086048203	259.882524408279	205.594097124443	2	0	1	HooA	1	0	1	opt	2	3	0	2
154	SIM	23	2	3	2	26	summer	22.4456061116602	4.07900212667549	3.71242165504388	244.610264898338	79.1380009698721	2	0	1	HooA	1	0	1	under	2	3	0	2
154	SIM	86	2	3	2	26	summer	25.6060810046909	4.18956283651634	3.75846715313682	288.642332025617	303.529706218953	2	0	1	HooA	1	0	1	opt	2	3	0	2
154	SIM	473	1	2	3	31	summer	24.8007799472247	4.79921363098165	4.47372318990792	226.742121060715	346.852659841891	2	0	2	HooA	1	0	1	over	2	3	0	2
154	SIM	372	2	2	2	31	summer	27.1921048649478	4.71926086167365	3.84045269603106	214.052985210527	154.979588212796	2	0	2	HooA	1	0	1	over	2	3	0	2
154	SIM	314	1	2	1	31	summer	28.9143217043097	4.28569818702922	3.75856352470234	253.934950994368	98.7763722570853	2	0	2	HooA	1	0	1	over	4	3	0	2
154	SIM	201	2	1	2	26	summer	20.6037459502433	4.38844644761223	3.71824553180952	256.707757490781	305.092435398804	2	0	1	HooA	1	0	1	opt	1	2	0	2
154	SIM	17	2	2	2	30	summer	26.3161566427101	3.77619486817476	3.49977645426212	256.948310630641	663.928120942535	2	0	1	HooA	1	0	1	opt	2	3	0	2
154	SIM	31	1	2	4	26	summer	30.3556886416177	3.6398320505899298	3.56514150139909	198.948649206045	828.115574596225	2	0	1	HooA	1	0	1	opt	2	3	0	2
154	SIM	89	1	3	2	26	summer	29.584347804893	4.04008566463703	3.38356745277135	238.864512535724	64.6688468399723	2	0	1	HooA	1	0	1	opt	2	1	0	2
154	SIM	183	2	2	1	30	summer	29.7178167597509	3.90861380182408	3.19828398930993	331.035751405486	52.5635622537012	2	0	1	HooA	1	0	1	opt	2	1	0	2
154	SIM	25	2	2	2	26	summer	27.8	4.5600000000000005	3.48	197	29	2	0	1	HooA	1	0	1	opt	2	1	0	2
154	SIM	161	3	1	3	26	summer	24.4916054933499	4.67251617018934	3.72401370500256	275.452178734812	40.3163217209827	2	0	1	HooA	1	0	1	over	2	2	0	2
154	SIM	113	4	3	2	31	summer	30.8680219779652	4.15013780466293	3.5231551387224203	271.159057160721	134.020251730679	2	0	1	HooA	1	0	1	under	4	3	0	2
154	SIM	253	2	3	4	30	summer	28.3621513329586	4.13027775891919	3.26994404330751	248.050320126577	74.2254439389562	2	0	1	HooA	1	0	1	opt	4	3	0	2
154	SIM	146	2	2	2	26	summer	31.7532981130228	4.0958774903848	3.7131532097629902	293.998851398958	77.5769147275257	2	0	1	HooA	1	0	1	over	2	3	0	2
154	SIM	8	2	2	1	26	summer	26.9178257623843	4.22232350671897	3.8249239068541803	253.447919061528	90.3711410140892	2	0	1	HooA	1	0	1	opt	2	3	0	2
154	SIM	191	2	1	1	26	summer	29.9788935339208	4.76475489965791	3.6478142463311602	228.094719092183	280.187401308928	2	0	1	HooA	1	0	1	opt	2	3	0	2
154	SIM	177	2	2	4	30	summer	25.4930073540169	4.13729608942088	3.59584301157198	235.314641384528	54.0373711673327	2	0	1	HooA	1	0	1	opt	2	2	0	2
154	SIM	40	2	2	4	26	summer	31.1792047159296	3.82597238871065	3.58584445346221	178.986135459574	438.658992168748	2	0	1	HooA	1	0	1	opt	2	3	0	2
154	SIM	16	2	1	3	26	summer	26.7	4.37	3.48	208	62	2	0	1	HooA	1	0	1	opt	3	1	0	2
154	SIM	246	2	1	2	26	summer	29.8106711230462	4.46153854744005	3.77924127914095	225.657544303178	47.6800150511601	2	0	1	HooA	1	0	1	opt	4	2	0	2
154	SIM	201	2	1	2	26	summer	20.6037459502433	4.38844644761223	3.71824553180952	256.707757490781	305.092435398804	2	0	1	HooA	1	0	1	under	1	2	0	2
154	SIM	121	3	2	4	26	summer	22.6318475276129	3.98373948951089	3.64816129536908	244.329907018789	216.241862360802	2	0	1	HooA	1	0	1	over	2	2	0	2
154	SIM	344	1	2	2	30	summer	18.7229854022306	4.64457625829357	3.94902026459235	270.075182780306	337.707313176684	2	0	1	HooA	1	0	1	over	4	1	0	2
154	SIM	160	3	2	4	31	summer	30.8989492202565	4.11504554158845	3.9148169340636	226.957201804309	80.3460640965246	2	0	1	HooA	1	0	1	opt	4	3	0	2
154	SIM	84	2	2	1	30	summer	20.4706543326463	4.42443276213885	4.16174563992793	296.240471445009	105.14619881298	2	0	1	HooA	1	0	1	opt	2	3	0	2
154	SIM	250	2	2	1	30	summer	28.2296755026836	4.38929453947466	3.83226493550249	226.208610601668	43.372810486491	2	0	1	HooA	1	0	1	over	2	2	0	2
154	SIM	15	2	3	3	30	summer	21.4036711714585	4.34976217325787	3.7385293644341	259.168475740166	191.851132212584	2	0	1	HooA	1	0	1	opt	4	3	0	2
154	SIM	72	2	1	2	26	summer	37.7898877522231	3.52487961609789	2.93057784273011	299.38683913202	168.536115170632	2	0	1	HooA	1	0	1	opt	2	1	0	2
154	SIM	154	2	2	3	26	summer	25.2578198850169	4.48374794758834	3.9641621675211303	247.026543936069	116.596188192021	2	0	1	HooA	1	0	1	opt	2	3	0	2
154	SIM	253	2	3	4	30	summer	28.3621513329586	4.13027775891919	3.26994404330751	248.050320126577	74.2254439389562	2	0	1	HooA	1	0	1	opt	4	3	0	2
154	SIM	360	2	1	1	26	summer	29.2584692484407	4.02871102527871	3.7414640734814197	259.985607622299	282.497609333988	2	0	1	HooA	1	0	1	over	2	3	0	2
154	SIM	75	4	3	2	26	summer	26.5274746903801	4.60257483496719	3.99506396263517	234.955107214294	106.189284797683	2	0	1	HooA	1	0	1	opt	4	3	0	2
154	SIM	198	2	2	4	30	summer	25.4933774427729	3.98958603513289	3.48726017618577	237.659789778692	19.6128027361779	2	0	1	HooA	1	0	1	under	2	2	0	2
154	SIM	48	3	3	3	31	summer	35.4	3.64	2.89	264	14	2	0	1	HooA	1	0	1	under	5	1	0	2
154	SIM	106	3	4	2	26	summer	28.8700002703043	4.44544893545323	3.44647772435909	281.55926085845	71.0002015285946	2	0	1	HooA	1	0	1	opt	2	3	0	2
154	SIM	283	2	2	2	31	summer	23.959313058519	4.39946759269439	3.57027643604545	245.255327430563	92.2490237320464	2	0	2	HomG	1	0	1	opt	4	1	0	2
154	SIM	317	2	2	1	30	summer	24.7623031062813	4.54403973240261	3.82123426841151	271.16591906518	21.1357795752767	2	0	1	HooA	1	0	1	opt	2	1	0	2
154	SIM	40	1	1	2	26	summer	27.197116550909	4.21858080940534	3.61430694420054	296.065063692789	104.735931119975	2	0	1	HooA	1	0	1	opt	2	3	0	2
154	SIM	83	2	3	2	30	summer	30.1743788807515	4.06627146529683	2.78514340518089	281.973237096941	41.6845086020395	2	0	1	HooA	1	0	1	opt	2	1	0	2
154	SIM	349	2	3	3	30	summer	29.2289441520963	4.46692659358506	3.9653166821075	245.429845132418	56.5881591685849	2	0	1	HooA	1	0	1	opt	2	3	0	2
154	SIM	392	2	3	2	31	summer	27.4061846725861	4.43450249310027	3.65516917604763	290.579202743836	114.280877318418	2	0	2	HomG	1	0	1	opt	2	3	0	2
154	SIM	405	2	2	2	31	summer	24.7010478609612	4.6984254827386795	4.15119130248923	256.365838696188	159.188847694372	2	0	2	HomG	1	0	1	opt	2	2	0	2
155	SIM	65	4	2	2	26	summer	28.4424369162212	3.860798719467	3.44366250375594	201.009393839996	339.889789653237	2	0	1	Tief	1	0	0	opt	2	3	0	2
155	SIM	62	3	3	1	31	summer	25.9025380738892	3.93643407454472	3.59146208595283	296.866302972027	38.8570755403078	2	0	1	Tief	1	0	0	opt	2	2	0	2
155	SIM	182	2	1	1	26	summer	30.6833371574502	4.48246687808773	3.70902522960031	221.73906272378	62.0355738603744	2	0	1	Tief	1	0	0	opt	1	3	0	2
155	SIM	169	2	3	1	31	summer	17.8534223347889	3.93732891326761	3.50856821345125	222.640629914298	763.077655568616	2	0	1	Tief	1	0	0	opt	2	1	0	2
155	SIM	219	2	2	3	999	summer	17.6952053458332	4.06597359822496	3.58515297059482	213.43864469164	87.1330556899642	2	0	1	Tief	1	0	0	opt	1	1	0	2
155	SIM	218	2	2	1	26	summer	29.8243048552247	4.28843877777869	3.48745353832793	277.204309805698	86.4440690035552	2	0	1	Tief	1	0	0	opt	1	3	0	2
155	SIM	297	4	3	3	31	summer	23.3875932892707	3.90501825888583	3.4339061953900902	217.950543260337	766.37462149892	2	0	1	Tief	1	0	0	opt	1	3	0	2
155	SIM	246	2	2	3	26	summer	17.5733529683461	3.93604457475565	3.46232980700424	257.228130362251	35.371472451275	2	0	1	Tief	1	0	0	opt	1	1	0	2
155	SIM	167	3	2	2	26	summer	26.725711191279	3.97585150922363	3.30752485623016	233.149373773878	35.3668186951988	2	0	1	Tief	1	0	0	opt	1	2	0	2
155	SIM	194	4	3	2	31	summer	28.7460773873733	4.02688676416726	3.48328640463033	237.478383264382	80.6673148339676	2	0	1	Tief	1	0	0	opt	2	2	0	2
155	SIM	213	2	3	2	31	summer	28.3770922764718	4.69116346871723	3.63584099338303	244.569661775672	54.3179580152439	2	0	1	Tief	1	0	0	opt	1	3	0	2
155	SIM	139	1	1	2	26	summer	19.8026013217326	4.45101434396116	3.3399344599528202	233.253042439502	66.6327142803549	2	0	1	Tief	1	0	0	opt	1	1	0	2
155	SIM	79	2	3	1	26	summer	31.4626353412378	3.56255226113544	3.27727881459905	273.161519932934	626.775990122006	2	0	1	Tief	1	0	0	over	1	3	0	2
155	SIM	297	4	3	3	31	summer	23.3875932892707	3.90501825888583	3.4339061953900902	217.950543260337	766.37462149892	2	0	1	Tief	1	0	0	under	1	3	0	2
155	SIM	53	2	1	1	26	summer	27.488417420538	4.9478612190565805	4.00101682246412	329.954548563506	213.276953650541	2	0	1	Tief	1	0	0	over	1	3	0	2
155	SIM	254	2	3	2	31	summer	24.3650420822699	4.33415046479785	3.97554322203209	194.185926368743	45.9656641257225	2	0	1	Tief	1	0	0	opt	2	3	0	2
155	SIM	116	2	2	1	31	summer	33.227423801331	4.16328681623697	3.43676905031612	296.907993344309	166.371862406783	2	0	1	Tief	1	0	0	over	2	3	0	2
155	SIM	204	2	2	3	31	summer	34.6955801370804	3.64471015286246	3.29580554954626	274.709663477845	694.300446108252	2	0	1	Tief	1	0	0	opt	2	3	0	2
155	SIM	169	2	4	1	26	summer	21.4676523460667	4.8312777272575005	3.33211573212551	240.143746069537	36.4727556866081	2	0	1	Tief	1	0	0	over	1	1	0	2
155	SIM	39	3	4	1	26	summer	21.5895538653997	4.4610743282391	3.90106743714679	259.319579414081	78.1905424353977	2	0	1	Tief	1	0	0	opt	1	2	0	2
155	SIM	80	1	2	2	26	summer	20.6749947818056	4.16043720121807	3.41523034537409	256.892775467304	384.7856479484	2	0	1	Tief	1	0	0	opt	1	2	0	2
155	SIM	144	1	3	2	31	summer	27.7965602080957	3.7293497425668303	3.67218617813937	245.242847081286	90.591033118047	2	0	1	Tief	1	0	0	opt	1	2	0	2
155	SIM	359	2	3	1	31	summer	31.9186854073241	3.90727552313095	3.32813709457074	318.325232172849	136.182125941092	2	0	1	Tief	1	0	0	opt	1	2	0	2
155	SIM	256	1	2	1	31	summer	22.104150214541	3.70092869077498	3.62498357728666	211.56456642882	138.440789501991	2	0	1	Tief	1	0	0	opt	1	1	0	2
155	SIM	311	2	3	1	26	summer	19.5790082124685	4.48105792535542	3.44863034242921	238.884491856673	90.6752006690637	2	0	1	Tief	1	0	0	opt	1	1	0	2
155	SIM	145	3	2	2	31	summer	21.3283083128346	5.04651786212421	3.79598373904633	262.108921116812	319.573870106673	2	0	1	Tief	1	0	0	over	2	3	0	2
155	SIM	255	2	3	2	31	summer	26.3167146159128	3.70617214401973	3.3288241369108	246.908921038057	177.99291731131	2	0	1	Tief	1	0	0	opt	2	3	0	2
155	SIM	87	2	2	1	31	summer	24.5064738191333	4.245194214574	3.37610054925267	247.948209446933	19.4546832660666	2	0	1	Tief	1	0	0	opt	1	1	0	2
155	SIM	115	1	3	2	31	summer	22.6421836660198	4.34097942404586	3.31593285762474	216.164484711161	76.264997391104	2	0	1	Tief	1	0	0	opt	1	1	0	2
155	SIM	56	2	2	2	31	summer	29.3593978836473	3.94959438646376	3.49604989024628	319.034446556982	234.622623761361	2	0	1	Tief	1	0	0	opt	1	3	0	2
155	SIM	34	3	2	2	31	summer	31.0470360221744	3.54831561184746	3.12989836435958	265.772705163447	224.144581600315	2	0	1	Tief	1	0	0	opt	2	3	0	2
155	SIM	282	2	3	2	31	summer	32.4229952818744	3.69934918771706	3.25636813322431	232.178322519505	115.669735468706	2	0	1	Tief	1	0	0	opt	1	3	0	2
155	SIM	39	4	2	1	31	summer	28.4183383256854	3.93089725720031	3.36675827797922	293.440095289046	80.9570633046016	2	0	1	Tief	1	0	0	opt	1	2	0	2
155	SIM	15	2	2	2	31	summer	30.0075899009825	3.48670840298998	3.63967962308831	325.765441549466	108.204486564166	2	0	1	Tief	1	0	0	opt	2	3	0	2
155	SIM	340	1	1	1	31	summer	22.8792192353867	4.07626482721902	3.31214088930581	282.5247117037	40.9308382647212	2	0	0	Tief	1	0	0	opt	1	1	0	2
155	SIM	375	1	2	2	31	summer	23.3901345619874	3.8603577087831598	3.58808136740494	291.243174916055	35.672132989605	2	0	0	Tief	1	0	0	opt	1	1	0	2
155	SIM	396	1	2	2	31	summer	26.2614700079476	3.94362204088174	3.31289565919235	251.627019076454	164.165723058521	2	0	0	Tief	1	0	0	over	1	3	0	2
155	SIM	549	1	2	1	31	summer	22.0535526175413	4.4787622003389895	3.94079398548925	239.952302478733	454.253521985819	2	0	0	Tief	1	0	0	over	2	2	0	2
155	SIM	297	1	2	2	31	summer	26.0265467771113	4.10334879565465	3.56329708153016	220.773709658717	73.399859324191	2	0	0	Tief	1	0	0	over	2	2	0	2
155	SIM	407	2	3	1	31	summer	32.8365267279652	4.26038767223906	3.29702612581887	228.679950839817	325.842590010872	2	0	0	Tief	1	0	0	over	2	3	0	2
155	SIM	316	1	1	2	31	summer	25.6397185032274	4.39677570934377	3.5852815815817998	266.205262594769	92.843582542202	2	0	0	Tief	1	0	0	over	1	3	0	2
155	SIM	384	1	2	2	31	summer	28.832014690104	4.51640676430426	3.51540883527725	288.467253570886	116.739002918298	2	0	0	Tief	1	0	0	opt	2	3	0	2
155	SIM	117	2	2	1	31	summer	31.7037183774301	3.93194090238775	3.1560589376958	280.237935321548	73.843278083106	2	0	1	Tief	1	0	0	opt	2	3	0	2
155	SIM	137	2	3	1	26	summer	28.3962359319071	4.27471398434512	3.50336286955459	217.87309535424	76.687402251553	2	0	1	Tief	1	0	0	over	1	1	0	2
155	SIM	80	1	2	1	31	summer	18.0268469944969	4.2085824211782	3.51604218315947	182.764120628742	99.2506229520013	2	0	1	Tief	1	0	0	opt	1	1	0	2
155	SIM	220	1	3	1	31	summer	24.6005778808711	3.6799484561688303	3.43670137507376	259.931599934574	13.949349385058	2	0	1	Tief	1	0	0	opt	1	1	0	2
155	SIM	274	1	2	2	31	summer	27.510810390171	3.86437749543531	3.41682295705325	209.790215825942	101.570087744053	2	0	1	Tief	1	0	0	under	1	1	0	2
161	SIM	144	2	3	1	28	summer	13.981269882268201	3.8354347848110297	3.64481706907297	225.109735365399	98.4730934624373	2	0	1	Tief	1	1	1	opt	2	2	1	2
161	SIM	45	3	3	1	31	summer	23.5819335044627	3.8732252037539903	3.3592670112783702	209.470607440505	66.7690764619693	2	0	1	Tief	1	1	1	opt	1	3	1	2
161	SIM	289	2	4	2	31	summer	21.8406863836368	3.84525502660926	3.22360946523612	204.866515779225	38.6199845077461	2	0	1	Tief	1	1	1	opt	1	3	1	2
161	SIM	290	3	4	2	28	summer	21.4243188106293	4.79092091378481	3.60731836135513	264.312610891142	108.604663818463	2	0	1	Tief	1	1	1	opt	1	1	1	2
161	SIM	27	2	3	2	28	summer	16.1192946765581	4.95225764737157	3.92630564196864	215.514398087743	77.3777359242653	2	0	1	Tief	1	1	1	opt	1	3	1	2
161	SIM	151	2	3	1	28	summer	23.4685402505955	3.75165527688415	3.47651692856823	191.711053942753	152.550748930152	2	0	1	Tief	1	1	1	over	1	3	1	2
161	SIM	81	3	4	1	28	summer	23.5425082552162	4.7749130894063	3.02887868781556	312.470987382138	13.1121312184439	2	0	1	Tief	1	1	1	opt	1	1	1	2
161	other	184	2	4	1	28	summer	29.6597547883262	3.7604264211537	2.88898217828591	157.466595048356	16.7414944875153	2	0	1	Tief	1	1	1	opt	1	3	1	2
161	SIM	115	3	3	2	28	summer	20.8516314031598	4.42114063095177	3.60434617349854	268.928065564411	423.687684506138	2	0	1	Tief	1	1	1	under	1	3	1	2
161	SIM	475	2	2	3	28	summer	19.1060156613996	4.33738599091467	3.79510365050814	191.610938082855	61.0599312181917	2	0	1	Tief	1	1	1	opt	2	2	1	2
161	SIM	117	2	2	1	28	summer	11.9	7.7	2.66	104	47	2	0	1	Tief	1	1	1	opt	1	1	1	2
161	SIM	116	2	2	4	28	summer	23.9704170046444	3.85952868139904	3.32390882440209	213.726765164003	277.111609792214	2	0	1	Tief	1	1	1	opt	1	3	1	2
161	SIM	15	4	4	3	31	summer	21.7630135764153	4.14333227460573	3.54103913031447	186.50901532705	275.707048279097	2	0	1	Tief	1	1	1	opt	1	3	1	2
161	SIM	11	2	3	2	31	summer	20.116549072901	4.47202736600425	3.83283496871499	234.367031523145	102.498236571412	2	0	1	Tief	1	1	1	opt	1	3	1	2
161	SIM	241	1	2	2	28	summer	22.1918536658934	4.50620116877888	3.5020806753701	186.782328682969	223.200901734652	2	0	1	Tief	1	1	1	opt	1	2	1	2
161	other	183	3	4	4	31	summer	25.3173258898386	3.93284859280068	3.11034439079415	176.339906157039	40.4625398921488	2	0	1	Tief	1	1	1	opt	1	3	1	2
161	SIM	218	2	4	2	31	summer	20.8139786313679	3.94483880281642	3.60391536044188	251.604208619092	37.676698719875	2	0	1	Tief	1	1	1	opt	1	3	1	2
161	SIM	503	2	4	3	31	summer	23.6403954045812	3.53397795102546	3.2649148585869	228.151579348572	43.0443925995154	2	0	1	Tief	1	1	1	under	1	2	1	2
161	SIM	94	4	4	3	28	summer	20.2927522348865	3.390035328873	3.2525075997514	200.421376412591	42.831650387634	2	0	1	Tief	1	1	1	under	1	3	1	2
161	SIM	29	2	4	1	31	summer	16.7006287399761	3.72464363945879	3.56010210747364	180.613415649457	1182.78760475392	2	0	1	Tief	1	1	1	under	2	3	1	2
180	H	311	1	2	1	29	summer	28.7414406906567	3.55322689374302	3.52965294544425	217.032763190874	101.705095860499	1	0	1	Tief	1	0	0	over	2	2	0	3
180	H	285	2	2	1	29	summer	40.8592817615949	3.8697843076477803	3.54938042196956	239.219262353849	22.3208008859649	1	0	1	Tief	1	0	0	opt	2	2	0	3
180	H	326	1	2	1	29	summer	40.5262945882951	3.53521703236952	3.16811260716106	251.249432806605	65.076433865328	1	0	1	Tief	1	0	0	opt	2	3	0	3
180	other	383	1	2	1	29	summer	35.0099492678373	4.13151293147211	3.69294359689012	279.373104539963	26.1425063880973	1	0	1	Tief	1	0	0	opt	1	2	0	3
180	H	393	1	2	1	29	summer	33.0271095862167	3.55947975529609	3.63806620905481	234.32912108574	58.947482875943	1	0	1	Tief	1	0	0	opt	5	3	0	3
180	H	170	1	2	1	28	summer	32.8192330660109	4.00113272401867	3.22195094453515	226.679828986181	858.329369567936	1	0	1	Tief	1	0	0	opt	2	3	0	3
180	H	320	1	1	2	28	summer	38.9745976763926	3.33893382016747	3.33345473685948	187.470769542931	199.548680862806	1	0	1	Tief	1	0	0	opt	1	2	0	3
180	H	320	1	1	2	28	summer	38.9745976763926	3.33893382016747	3.33345473685948	187.470769542931	199.548680862806	1	0	1	Tief	1	0	0	opt	1	2	0	3
180	H	311	1	2	1	29	summer	28.7414406906567	3.55322689374302	3.52965294544425	217.032763190874	101.705095860499	1	0	1	Tief	1	0	0	opt	2	2	0	3
180	H	362	1	2	3	28	summer	31.8990850526576	4.00869378641332	3.6108493429491	241.258954196997	110.423930172814	1	0	1	Tief	1	0	0	opt	4	3	0	3
180	H	119	1	2	1	28	summer	42.8395351701898	4.22840636527615	3.02179154168641	229.512561662851	72.4788294776524	1	0	1	Tief	1	0	0	opt	1	1	0	3
180	H	312	1	2	2	28	summer	30.5399931213328	4.28237243953435	3.49650670584425	208.0503560402	89.9879997400048	1	0	1	Tief	1	0	0	under	2	2	0	3
180	H	55	1	2	4	31	summer	29.0928468833743	3.77626732240757	3.4036748055751698	213.690568834483	792.664235631189	1	0	1	Tief	1	0	0	under	2	3	0	3
180	H	52	1	1	1	28	summer	36.234520897929	3.34327926979592	3.4857333525809002	251.749488719877	41.1618345263661	1	0	1	Tief	1	0	0	opt	2	2	0	3
180	other	374	1	1	3	29	summer	34.7088163049206	4.4973387999911	3.54945627676256	297.353565994506	46.9254047790171	1	0	1	Tief	1	0	0	opt	2	3	0	3
180	H	268	2	2	3	28	summer	33.7945083506688	3.88637793919671	3.46894720071814	232.86086047718	93.2445289904715	1	0	1	Tief	1	0	0	opt	2	2	0	3
180	H	296	2	2	1	29	summer	32.411504020563	4.1246883443503	3.80959814175794	267.401238571626	346.107349859175	1	0	1	Tief	1	0	0	opt	2	3	0	3
180	H	297	1	2	1	29	summer	36.2446846120767	3.76753169471412	3.7406735411362497	208.895123975283	40.9595253423007	1	0	1	Tief	1	0	0	opt	2	2	0	3
180	H	307	2	3	1	29	summer	34.2252435539145	4.5700565876306	3.5646617856902	222.819476000603	160.269696159947	1	0	1	Tief	1	0	0	opt	2	2	0	3
180	H	485	2	2	1	28	summer	39.5707090064851	3.12466434836837	3.34676499901225	221.00797845077	28.7240467348489	1	0	1	Tief	1	0	0	over	2	3	0	3
180	H	312	1	2	1	28	summer	32.0211751102325	4.14719905852093	3.60491073908834	257.494657269556	72.8573918666803	1	0	1	Tief	1	0	0	under	1	2	0	3
180	H	307	1	2	2	31	summer	34.5480160572461	3.96180963282697	3.37321814086233	230.995951558552	58.852379502051	1	0	1	Tief	1	0	0	opt	3	3	0	3
180	H	312	1	2	1	28	summer	32.0211751102325	4.14719905852093	3.60491073908834	257.494657269556	72.8573918666803	1	0	1	Tief	1	0	0	over	1	2	0	3
180	BS	91	3	2	2	31	summer	32.4139259409997	3.68007901152918	3.13054197566978	253.821975161044	19.7286419972913	1	0	1	Tief	1	0	0	opt	2	1	0	3
180	H	210	2	2	1	28	summer	49.5614651811135	3.12711619596252	3.29216256906224	194.916599691001	58.0451370906872	1	0	1	Tief	1	0	0	opt	1	2	0	3
180	H	344	1	1	2	31	summer	37.222514397258	3.81086809803187	3.34663538446748	176.177367853032	17.6936521868887	1	0	1	Tief	1	0	0	opt	2	1	0	3
180	H	106	2	3	3	31	summer	34.5832357138736	3.06498148370457	3.29454477625809	221.00623041935	52.0965080262261	1	0	1	Tief	1	0	0	over	2	1	0	3
180	H	288	1	1	1	28	summer	37.8623758070727	3.92877545708761	3.59542494432543	281.011634528483	52.8595643108563	1	0	1	Tief	1	0	0	under	2	2	0	3
180	H	314	2	3	2	31	summer	31.2983054760387	3.93001993557602	3.19497508052998	107.480562813385	114.52641463822	1	0	1	Tief	1	0	0	opt	3	1	0	3
180	H	362	2	3	1	31	summer	34.762463318259	4.25988699225563	3.63240186728512	260.078876225769	141.761240645004	1	0	1	Tief	1	0	0	opt	2	2	0	3
180	H	282	3	3	3	31	summer	35.0344002215732	3.84677836594669	3.48009906050757	247.806207915077	164.829768470024	1	0	1	Tief	1	0	0	opt	2	2	0	3
180	H	333	2	2	2	31	summer	40.3145363348404	3.14770992676262	3.30766252710817	234.139547288154	92.2744605224821	1	0	1	Tief	1	0	0	opt	2	1	0	3
180	H	388	1	2	3	31	summer	28.1414218616177	4.1380392207414	3.67514937720476	285.254383533425	528.243552064137	1	0	1	Tief	1	0	0	over	5	2	0	3
180	H	344	2	3	3	31	summer	33.2453243195045	3.67552063862023	3.48318755884005	237.204527259991	67.4945411024878	1	0	1	Tief	1	0	0	opt	2	2	0	3
180	H	314	2	3	2	31	summer	31.2983054760387	3.93001993557602	3.19497508052998	107.480562813385	114.52641463822	1	0	1	Tief	1	0	0	over	3	1	0	3
180	H	307	1	2	2	31	summer	41.0739314450607	2.85013368843399	3.09731479517854	232.728828482187	119.693135316555	1	0	1	Tief	1	0	0	under	2	2	0	3
180	H	312	1	2	2	28	summer	30.5399931213328	4.28237243953435	3.49650670584425	208.0503560402	89.9879997400048	1	0	1	Tief	1	0	0	over	2	2	0	3
180	BS	180	3	2	4	31	summer	34.329700016475	3.68465454205253	3.52216036302818	223.15284207355	556.728119592095	1	0	1	Tief	1	0	0	opt	2	3	0	3
180	SIM	234	1	2	2	29	summer	27.7645861415014	3.75780377596864	3.63742032530975	231.374901774011	99.7386102628343	1	0	1	Tief	1	0	0	under	1	3	0	3
180	H	99	1	2	2	31	summer	40.1953608130416	3.21679934121238	3.16980800650428	163.342176985598	92.2049930273369	1	0	1	Tief	1	0	0	over	2	1	0	3
180	H	312	1	2	2	28	summer	30.5399931213328	4.28237243953435	3.49650670584425	208.0503560402	89.9879997400048	1	0	1	Tief	1	0	0	over	2	2	0	3
180	H	141	2	2	4	31	summer	35.8210357830134	3.77190185277254	3.36118626075428	176.332915278405	132.007531829384	1	0	1	Tief	1	0	0	opt	2	1	0	3
180	H	310	1	2	1	29	summer	47.7193710599776	3.63199533612691	3.41493725953266	248.840072547874	33.6497245175686	1	0	1	Tief	1	0	0	under	2	3	0	3
180	H	51	1	1	2	29	summer	33.8226456207061	4.40096159112327	3.3916295997311	249.875498261537	118.008594977104	1	0	1	Tief	1	0	0	opt	2	3	0	3
180	H	187	1	1	2	28	summer	37.16184197294	3.41083234641538	3.42684070982505	239.067352730729	96.6710482249035	1	0	1	Tief	1	0	0	over	4	3	0	3
180	H	312	1	2	1	28	summer	32.0211751102325	4.14719905852093	3.60491073908834	257.494657269556	72.8573918666803	1	0	1	Tief	1	0	0	over	1	2	0	3
180	H	263	1	2	2	28	summer	37.3250891820374	2.94107062370524	3.48975638656031	237.030259856823	70.9322914325205	1	0	1	Tief	1	0	0	over	2	2	0	3
180	H	374	2	1	1	28	summer	35.6574032447276	4.73811381293583	3.77832661809283	321.883740055351	1846.6141359838	1	0	1	Tief	1	0	0	opt	2	3	0	3
180	H	211	2	2	1	28	summer	35.0410730605066	3.81352298640515	3.69472062436001	225.66881638175	107.226418566316	1	0	1	Tief	1	0	0	under	2	2	0	3
185	SIM	369	2	2	2	31	summer	25.3114465501084	3.94259694189954	3.89842196524972	159.515318481849	31.4387107333792	2	0	1	Tief	1	0	0	opt	2	2	0	2
185	SIM	655	1	2	3	31	summer	21.5921939482233	4.29787543594229	4.14680327054969	221.655149750255	151.056217378213	2	0	1	Tief	1	0	0	opt	4	2	0	2
185	SIM	104	2	3	2	29	summer	26.6688230165957	4.08337462794689	3.51984707775652	188.298862110498	59.8307549601125	2	1	0	HomG	1	0	0	under	3	3	0	2
185	SIM	152	1	2	4	29	summer	27.1304227434273	4.41366798864698	3.63999246230056	251.257884896872	1460.6314051192	2	1	0	HomG	1	0	0	over	2	3	0	2
185	SIM	37	2	3	2	29	summer	26.7273461244829	4.22012338194577	3.50377188530142	188.851072668025	90.6332928614549	2	1	0	HomG	1	0	0	opt	2	2	0	2
185	SIM	28	3	2	4	29	summer	21.8613511274864	4.50892420717143	3.9938210223393202	213.074919948671	124.256857999101	2	1	0	HomG	1	0	0	under	4	3	0	2
185	SIM	490	2	2	4	29	summer	18.1600346267201	3.78816593811519	3.5095953171578698	279.915219232067	170.300485075924	2	1	0	HomG	1	0	0	opt	2	3	0	2
185	SIM	293	2	3	4	28	summer	27.8694096348394	4.19720930995199	3.51236288934496	180.860862242979	41.6510902069115	2	1	0	HomG	1	0	0	under	3	3	0	2
185	SIM	6	2	2	3	29	summer	22.8681451968522	4.92270646772111	3.94907225636868	293.493493785814	81.2392397843981	2	1	0	HomG	1	0	0	opt	4	3	0	2
185	SIM	379	2	2	3	29	summer	25.491568481027	3.49912539269812	3.39136909911725	144.808829553593	327.67795054569	2	1	0	HomG	1	0	0	opt	3	3	0	2
185	SIM	263	2	2	1	28	summer	22.1177994032825	3.56117748523142	3.78526382569546	161.921322290667	128.273701771719	2	1	0	HomG	1	0	0	over	2	3	0	2
185	SIM	15	2	3	3	28	summer	20.320407628382	4.7365720017632995	4.10793745941298	213.321294818109	90.4653497206435	2	1	0	HomG	1	0	0	opt	5	3	0	2
185	SIM	145	1	2	1	29	summer	30.4049440822691	3.2230653220646	3.2413834526767	173.757110135043	47.8433608254844	2	1	0	HomG	1	0	0	opt	5	1	0	2
185	SIM	206	3	3	4	29	summer	30.5965561902364	3.07432787622892	3.00735858550165	148.96574967691	142.174808473436	2	1	0	HomG	1	0	0	opt	5	1	0	2
185	SIM	279	4	4	4	29	summer	27.1347455152575	4.25512061255669	3.79000584358072	242.710582074438	290.217390204952	2	1	0	HomG	1	0	0	opt	2	3	0	2
185	SIM	61	1	3	1	29	summer	26.4973461723866	4.05793744716208	3.78883307850264	192.652503029175	75.5918993821206	2	1	0	HomG	1	0	0	over	3	3	0	2
185	SIM	285	2	3	4	28	summer	25.3056271587655	4.20736146853953	3.62228873653687	202.984591897942	54.7991339337079	2	1	0	HomG	1	0	0	opt	1	3	0	2
185	SIM	273	4	3	1	29	summer	22.228461058380802	4.11825849913811	3.5357552225079703	208.960250313801	77.9083134245016	2	1	0	HomG	1	0	0	opt	3	1	0	2
185	SIM	381	1	2	2	31	summer	23.6848757120094	4.20049495645462	3.85380968025768	262.60485188509	317.945582677409	2	0	1	Tief	1	0	0	under	3	2	0	2
185	SIM	325	2	1	2	31	summer	23.6709149311996	3.90561494894799	3.42933013965815	224.53529514696	171.255029823212	2	0	1	Tief	1	0	0	over	2	2	0	2
185	SIM	352	1	3	3	31	summer	22.3444224532579	3.98140340229597	3.66428429443794	245.314144082469	619.436929700151	2	0	1	Tief	1	0	0	over	5	2	0	2
185	SIM	322	1	2	3	28	summer	26.6959152492868	3.99079980354579	3.57410533086396	225.383548417631	128.594520824666	2	1	0	HomG	1	0	0	opt	3	1	0	2
185	SIM	300	1	3	4	29	summer	26.3687622162768	4.56114983214491	3.6115738013137397	192.103066541613	840.535618184675	2	1	0	HomG	1	0	0	under	2	2	0	2
185	SIM	322	1	2	3	28	summer	26.6959152492868	3.99079980354579	3.57410533086396	225.383548417631	128.594520824666	2	1	0	HomG	1	0	0	opt	3	1	0	2
185	SIM	329	4	3	1	29	summer	25.7679924314944	4.4049450046947705	3.6350763298984	189.627117303622	30.6411996105369	2	1	0	HomG	1	0	0	under	2	1	0	2
185	SIM	220	2	1	4	28	summer	23.7050133892155	4.01877450200485	3.78547809163706	219.814374911869	1817.06479249395	2	1	0	HomG	1	0	0	over	4	3	0	2
185	SIM	123	1	3	2	29	summer	30.6266279167141	3.96312389243689	3.76025313016601	205.900287245993	150.136478762438	2	1	0	HomG	1	0	0	opt	3	3	0	2
185	SIM	270	2	3	2	28	summer	36.4662319963987	3.79798545000921	3.30836407573653	218.524025160016	551.429167588614	2	1	0	HomG	1	0	0	opt	2	3	0	2
185	SIM	21	3	3	1	29	summer	27.4382212953704	3.91911575181393	3.83141351299537	222.005685708509	617.553434064358	2	1	0	HomG	1	0	0	opt	4	3	0	2
185	SIM	54	2	3	2	28	summer	27.4549003208757	4.44379199128704	3.6968207025022197	193.485267461639	105.370047077614	2	1	0	HomG	1	0	0	opt	1	3	0	2
185	SIM	249	2	3	2	29	summer	32.1673496756657	3.23821799138298	3.70909456518635	179.079509289883	43.6603677425009	2	1	0	HomG	1	0	0	under	5	2	0	2
185	SIM	24	2	2	5	28	summer	29.3439150886223	3.57131978850541	3.47970380192624	194.015227184852	122.824618592688	2	1	0	HomG	1	0	0	opt	4	3	0	2
185	SIM	520	2	3	1	29	summer	23.0774068223518	4.29770189758069	3.89567372202317	242.486274498253	65.4112381906906	2	1	0	HomG	1	0	0	opt	3	1	0	2
185	SIM	192	1	2	3	29	summer	25.0491005033722	4.17891071257223	3.73453835323114	252.428249425447	369.804985900988	2	1	0	HomG	1	0	0	over	3	3	0	2
185	SIM	52	1	2	3	28	summer	22.5	3.9	3.5300000000000002	251	259	2	1	0	HomG	1	0	0	opt	4	1	0	2
185	SIM	219	4	4	3	28	summer	23.2840130845187	4.06660866861404	3.28998714863667	234.427693141572	62.0537091872743	2	1	0	HomG	1	0	0	opt	4	1	0	2
185	SIM	144	2	3	2	28	summer	27.3587470794032	4.10857312333291	3.43594858827635	276.081763574879	22.5930677176347	2	1	0	HomG	1	0	0	over	1	1	0	2
185	SIM	372	4	2	1	29	summer	23.5891388360579	4.00038854816825	3.65113632034742	163.661674860595	164.05327584666	2	1	0	HomG	1	0	0	opt	3	1	0	2
185	SIM	273	4	3	1	29	summer	22.228461058380802	4.11825849913811	3.5357552225079703	208.960250313801	77.9083134245016	2	1	0	HomG	1	0	0	over	3	1	0	2
185	SIM	78	1	3	2	28	summer	26.8521087937645	3.90606947351004	3.77972350242657	150.01191073147	530.646919159534	2	1	0	HomG	1	0	0	opt	2	3	0	2
185	SIM	235	3	3	3	29	summer	23.2859914525653	4.12072604126329	3.87522342696349	246.65793785309	297.93409025517	2	1	0	HomG	1	0	0	opt	5	2	0	2
185	SIM	320	1	2	2	28	summer	28.9635717321614	4.20812288423463	3.9701182332578098	177.5690960757	354.375872753144	2	1	0	HomG	1	0	0	opt	1	2	0	2
185	SIM	69	2	3	2	29	summer	27.2	4.2	3.05	207	262	2	1	0	HomG	1	0	0	opt	3	1	0	2
185	SIM	9	1	2	1	28	summer	26.1786331549216	4.35167642118599	3.65006855669326	197.985189048478	67.2019601508671	2	1	0	HomG	1	0	0	opt	1	2	0	2
185	SIM	177	4	4	1	29	summer	23.9142801364723	4.17250248561303	3.61928104836855	216.662548774198	58.2787673705591	2	1	0	HomG	1	0	0	over	2	1	0	2
191	SIM	264	1	2	2	30	summer	22.9298721291637	4.51612909181119	3.2593389571499998	220.22423617662	102.182775510657	2	1	1	HooA	1	0	0	opt	4	2	0	1
191	SIM	326	2	2	2	30	summer	25.0927553755966	4.39267150286009	3.38799143232663	229.220258602256	128.592537355009	2	1	1	HooA	1	0	0	over	4	3	0	1
191	SIM	321	1	3	1	30	summer	17.4341130255002	5.15997039987961	3.74260277065851	214.505478959077	319.048984512696	2	1	1	HooA	1	0	0	opt	4	1	0	1
191	SIM	339	1	2	1	30	summer	20.1093432582674	4.11762967814795	3.43542571622434	195.098709637044	209.847498923231	2	1	1	HooA	1	0	0	over	2	3	0	1
191	SIM	2	1	2	1	30	summer	22.3208048248691	4.02171413657728	3.28759277893989	214.163312280248	87.8875994125903	2	1	1	HooA	1	0	0	over	2	3	0	1
191	SIM	171	2	3	1	31	summer	24.8402130243822	4.56322752224101	3.1578116465876	262.462782000168	20.6920621164325	2	1	1	HooA	1	0	0	opt	2	1	0	1
191	SIM	173	3	3	2	31	summer	32.5896851001466	3.81359656444004	2.86271932511429	307.704282736263	78.474796227172	2	1	1	HooA	1	0	0	opt	2	1	0	1
191	SIM	280	2	3	2	31	summer	20.6528115134339	4.5655318021438	3.54642685913872	194.808614534508	80.2118213635488	2	1	1	HooA	1	0	0	over	2	3	0	1
191	SIM	191	2	2	1	30	summer	31.0900327680049	3.9443649829692	3.08298516771516	315.605165181194	115.552323531076	2	1	1	HooA	1	0	0	opt	2	1	0	1
191	SIM	175	2	3	1	31	summer	24.9504572079429	4.39505584660561	3.18710638129695	252.333355587092	170.364023141645	2	1	1	HooA	1	0	0	under	4	1	0	1
191	SIM	114	2	3	3	31	summer	19.0992647454775	4.73161149882303	3.80810811568895	201.756611600531	200.184683722508	2	1	1	HooA	1	0	0	opt	4	2	0	1
191	SIM	182	2	2	2	31	summer	28.2113446429867	4.13157092357521	3.14073149574473	303.618314513433	46.6281543395905	2	1	1	HooA	1	0	0	over	3	1	0	1
191	SIM	76	2	3	3	30	summer	19.8976011123328	3.99254114014113	2.65131938821695	249.587727478461	10	2	1	1	HooA	1	0	0	opt	2	1	0	1
191	SIM	135	2	3	3	31	summer	17.8392542222327	4.74928988167581	3.20745400219487	202.536902408557	18.3229981792844	2	1	1	HooA	1	0	0	opt	4	2	0	1
191	SIM	92	2	2	2	30	summer	18.5567129246962	4.34954416915526	3.42673158293082	184.790529596082	168.560206221605	2	1	1	HooA	1	0	0	opt	2	2	0	1
191	SIM	64	2	2	1	30	summer	21.389500444067	4.41255356638665	3.62419045160286	207.03926699545	146.635696430212	2	1	1	HooA	1	0	0	over	2	1	0	1
191	SIM	57	2	2	2	31	summer	28.2822719614571	4.28824106118619	3.79278874845591	187.056182855546	118.383341869892	2	1	1	HooA	1	0	0	opt	2	3	0	1
191	SIM	182	1	2	2	31	summer	22.2291105388133	3.00786856696386	3.2441877501171	215.591738069293	217.725184394647	2	1	1	HooA	1	0	0	over	2	3	0	1
191	SIM	114	2	3	3	31	summer	19.0992647454775	4.73161149882303	3.80810811568895	201.756611600531	200.184683722508	2	1	1	HooA	1	0	0	over	4	2	0	1
191	SIM	89	2	3	2	31	summer	25.1026998872346	4.20364396195583	3.50683557960296	239.139849091152	263.768528381343	2	1	1	HooA	1	0	0	opt	2	3	0	1
191	SIM	216	1	3	2	31	summer	22.6818726995779	4.34608435423632	3.50797032081902	224.645601735469	149.394318127549	2	1	1	HooA	1	0	0	opt	3	2	0	1
191	SIM	76	2	3	3	30	summer	19.8976011123328	3.99254114014113	2.65131938821695	249.587727478461	10	2	1	1	HooA	1	0	0	opt	2	1	0	1
191	SIM	13	2	2	3	31	summer	17.3818997577282	4.00184620757737	3.58684857231529	158.945737424184	62.750928700124	2	1	1	HooA	1	0	0	over	2	3	0	1
191	SIM	63	2	3	1	30	summer	23.8480637277794	4.36522826240342	3.581855599148	155.876817808663	90.2179454287583	2	1	1	HooA	1	0	0	opt	4	3	0	1
191	SIM	12	2	2	1	31	summer	17.8873822736425	4.75126661897716	3.58148824993096	180.300746292933	128.762756436115	2	1	1	HooA	1	0	0	opt	4	2	0	1
191	SIM	53	3	3	2	31	summer	21.1467507862006	4.5956859411085595	3.35635605703934	205.754788122235	98.5836694131801	2	1	1	HooA	1	0	0	opt	2	2	0	1
191	SIM	157	1	2	1	31	summer	17.4107073578136	5.1558502160936	3.57558020471151	224.165571399483	63.6031062750058	2	1	1	HooA	1	0	0	over	2	3	0	1
191	SIM	280	2	3	2	31	summer	20.6528115134339	4.5655318021438	3.54642685913872	194.808614534508	80.2118213635488	2	1	1	HooA	1	0	0	opt	2	3	0	1
191	SIM	9	1	4	3	31	summer	18.0385296059288	4.38213835743626	3.6564555613531597	176.356363903802	105.647456236165	2	1	1	HooA	1	0	0	opt	5	3	0	1
191	SIM	298	1	4	2	31	summer	22.2411173760132	4.81397095874875	3.54435990089021	173.897238866418	70.8435590075261	2	1	1	HooA	1	0	0	opt	4	2	0	1
191	SIM	300	1	3	1	31	summer	22.8201928590917	4.22090139912266	3.46827120214324	182.486895036871	67.0207878797407	2	1	1	HooA	1	0	0	opt	2	1	0	1
191	SIM	48	2	2	1	31	summer	24.0899937250798	4.57106199788986	3.82198050038169	247.597825698543	347.897177675925	2	1	1	HooA	1	0	0	opt	2	3	0	1
191	SIM	64	2	3	2	31	summer	30.3570670767525	4.12642489058405	3.00462586064252	158.470900272196	15.4542718563076	2	1	1	HooA	1	0	0	opt	2	1	0	1
191	SIM	264	1	2	2	30	summer	22.9298721291637	4.51612909181119	3.2593389571499998	220.22423617662	102.182775510657	2	1	1	HooA	1	0	0	opt	4	2	0	1
191	SIM	11	2	3	1	31	summer	20.1461040626575	3.61538698838228	3.41081854843538	252.800473245042	227.553286372836	2	1	1	HooA	1	0	0	opt	5	3	0	1
191	SIM	57	1	2	1	30	summer	18.8575330191057	3.8582653038934	3.17194027784779	182.445227983062	20.0639255767841	2	1	1	HooA	1	0	0	opt	4	1	0	1
191	SIM	204	3	2	2	31	summer	28.6384239993199	3.34939740678388	3.62596093864178	224.018684632268	553.425505802887	2	1	1	HooA	1	0	0	opt	2	3	0	1
191	SIM	266	2	3	2	30	summer	23.7994417786185	4.40917093692913	3.42755438817006	163.246404289743	340.677348324869	2	1	1	HooA	1	0	0	opt	4	3	0	1
191	SIM	119	3	3	4	31	summer	24.7182268089207	3.9300678665805	3.61093081536057	179.506411283466	118.817898743567	2	1	1	HooA	1	0	0	opt	4	3	0	1
191	SIM	220	1	2	3	31	summer	19.0434629410295	4.91025303544379	3.29672381006956	212.338781376951	18.3090857060569	2	1	1	HooA	1	0	0	opt	4	1	0	1
191	SIM	68	1	3	2	31	summer	19.4386991805268	5.09148090154431	3.58058517765747	153.545741620027	85.9398018869389	2	1	1	HooA	1	0	0	opt	4	2	0	1
197	BS	147	1	2	2	31	summer	25.5186393827606	4.21889396881915	3.59609173758834	286.398099483998	303.627890261526	2	0	1	Tief	1	0	1	over	2	1	0	3
197	H	125	1	2	1	29	summer	32.1389987902771	3.97542489256894	3.77148551243341	276.689529467399	56.6483768217971	2	0	1	Tief	1	0	1	opt	3	2	0	3
197	BS	126	1	3	1	31	summer	23.9322784430052	4.95904197040884	3.94903011498293	253.438111299988	83.4387172831665	2	0	1	Tief	1	0	1	over	2	2	0	3
197	BS	161	1	2	1	29	summer	25.4879820810814	4.35121158606562	3.76163053715679	260.916296842537	39.3715698890872	2	0	1	Tief	1	0	1	over	1	1	0	3
197	BS	267	1	2	1	31	summer	26.4895161538009	3.92288356087782	3.88463900184529	235.743927284016	67.1222700995386	2	0	1	Tief	1	0	1	opt	2	2	0	3
197	BS	215	1	3	1	29	summer	26.3952166610324	4.67568443889539	3.70117687068011	262.852008145764	43.1360182259172	2	0	1	Tief	1	0	1	over	2	2	0	3
197	BS	178	2	2	1	29	summer	26.0057282433745	4.15548080699851	3.70480412760771	273.256353957781	120.021516732029	2	0	1	Tief	1	0	1	over	1	1	0	3
197	BS	310	2	3	1	31	summer	25.5343786094227	4.74041256067114	3.7868428703543	338.771970718444	34.2744586950542	2	0	1	Tief	1	0	1	opt	1	3	0	3
197	BS	329	1	2	1	29	summer	28.9632816722421	4.4558557463444	3.88488659905143	266.106753213648	80.3077518358338	2	0	1	Tief	1	0	1	opt	1	1	0	3
197	other	191	3	2	2	31	summer	35.2160236312348	4.06002598733665	3.71550700596915	251.998545317846	57.5812458732532	2	0	1	Tief	1	0	1	under	2	3	0	3
197	BS	471	2	2	2	31	summer	22.4805502800165	4.36535462571254	3.83364805309628	297.132398114796	850.014680199055	2	0	1	Tief	1	0	1	opt	2	3	0	3
197	BS	254	4	4	1	31	summer	32.1481471155008	4.01679926912247	3.5811801940836903	250.67644506283	68.9229615065943	2	0	1	Tief	1	0	1	over	2	1	0	3
197	other	201	1	1	2	31	summer	41.5404094426403	3.85634298461658	3.12369436714854	263.936121380241	29.0903920955967	2	0	1	Tief	1	0	1	under	4	2	0	3
197	BS	347	1	2	1	29	summer	20.2954625792787	3.93879261285747	3.67757576089731	231.609727530503	71.1463903646687	2	0	1	Tief	1	0	1	opt	2	1	0	3
197	BS	191	1	2	1	29	summer	27.3096093478717	4.03457526066507	3.70587832973302	255.157609632024	58.1529964328389	2	0	1	Tief	1	0	1	over	1	1	0	3
197	H	221	1	3	1	31	summer	30.1682163905913	4.56613245530252	3.3705358268359	281.557786539429	203.351816721514	2	0	1	Tief	1	0	1	opt	2	3	0	3
197	BS	127	1	3	1	31	summer	27.0031020530918	4.5945318004591105	3.8919383867177	310.607009326171	135.365662162618	2	0	1	Tief	1	0	1	over	2	3	0	3
197	BS	239	2	2	2	31	summer	33.0275604166821	4.23545589890347	4.0015570412315	278.141228913164	135.481179468351	2	0	1	Tief	1	0	1	opt	2	3	0	3
197	BS	67	3	3	2	31	summer	27.6752651066431	4.72281303843873	3.97726727221423	304.188272938465	39.4338517704838	2	0	1	Tief	1	0	1	over	2	3	0	3
197	BS	254	4	4	1	31	summer	32.1481471155008	4.01679926912247	3.5811801940836903	250.67644506283	68.9229615065943	2	0	1	Tief	1	0	1	opt	2	1	0	3
197	BS	78	1	2	2	29	summer	23.2092858263926	4.64805146233925	3.98134863252319	261.290131944915	43.9886394210181	2	0	1	Tief	1	0	1	opt	1	2	0	3
197	BS	213	2	2	1	31	summer	27.0404209398864	4.51082588606138	3.79480987023427	289.870498382908	70.5142791142666	2	0	1	Tief	1	0	1	opt	2	3	0	3
197	H	244	2	2	2	29	summer	36.5483790102739	4.3493354276629	3.36450446928146	210.98481339197	50.707309890029	2	0	1	Tief	1	0	1	opt	2	3	0	3
197	BS	504	1	2	1	29	summer	28.4308823516796	4.46874700993073	3.7980210837570603	268.366899509981	80.0863851873414	2	0	1	Tief	1	0	1	under	1	1	0	3
197	BS	80	2	3	4	31	summer	27.4267105307125	5.04132525101382	4.20641732453097	285.804780837862	56.5158657095775	2	0	1	Tief	1	0	1	opt	2	3	0	3
197	H	243	2	3	2	29	summer	37.2911469181942	4.36352684109715	3.65872233488233	281.590577272217	43.7762485800205	2	0	1	Tief	1	0	1	opt	2	3	0	3
197	BS	276	1	3	1	31	summer	24.884217671911202	4.46899002361909	4.05635032728045	278.010301938687	170.189252140528	2	0	1	Tief	1	0	1	opt	2	3	0	3
197	BS	129	1	2	3	31	summer	21.6934158222873	4.3499893599741	3.5289462064626598	296.838030496137	34.9077514406036	2	0	1	Tief	1	0	1	over	2	2	0	3
197	BS	15	3	4	1	31	summer	31.6269994748193	4.26846474911641	3.6517844572863	285.932126982887	48.1074519906652	2	0	1	Tief	1	0	1	opt	2	3	0	3
197	BS	176	1	2	2	29	summer	23.8992075694451	4.3752987945693	3.9849796657783703	240.114379842269	536.366321414814	2	0	1	Tief	1	0	1	over	2	3	0	3
197	BS	142	1	3	2	29	summer	25.980591966390598	4.46925684667963	3.72638405603456	335.665413495046	59.6898205631687	2	0	1	Tief	1	0	1	opt	2	3	0	3
197	BS	182	1	2	1	29	summer	26.557720526802	3.97226950707078	3.67687265102356	292.178176184279	301.287881129211	2	0	1	Tief	1	0	1	over	2	1	0	3
197	BS	226	1	2	1	31	summer	29.4929448648815	4.2341204641727	3.89531854486082	318.507789715274	32.0569828385435	2	0	1	Tief	1	0	1	opt	2	2	0	3
197	H	215	1	2	2	31	summer	26.4273857827286	4.20529459358914	3.50202397537916	271.844711893876	400.480395599223	2	0	1	Tief	1	0	1	opt	1	1	0	3
197	BS	244	2	3	1	29	summer	27.2190073170354	4.15844979041247	3.77065674759893	239.004318006662	57.153432763781	2	0	1	Tief	1	0	1	opt	2	2	0	3
197	BS	297	1	2	1	29	summer	31.8519429341646	4.05166177904867	3.60008926861164	230.681839173545	64.8911184274953	2	0	1	Tief	1	0	1	over	2	3	0	3
197	BS	206	1	2	1	29	summer	25.1300043913466	4.3150325369185705	3.55420389082241	257.084531507671	175.547170553155	2	0	1	Tief	1	0	1	opt	1	1	0	3
197	BS	206	1	2	1	29	summer	25.1300043913466	4.3150325369185705	3.55420389082241	257.084531507671	175.547170553155	2	0	1	Tief	1	0	1	over	1	1	0	3
197	H	215	1	2	2	31	summer	26.4273857827286	4.20529459358914	3.50202397537916	271.844711893876	400.480395599223	2	0	1	Tief	1	0	1	opt	1	1	0	3
197	BS	120	3	1	2	31	summer	32.7764595360608	4.29552228661766	3.81623893243568	288.021503401751	355.923479430607	2	0	1	Tief	1	0	1	over	2	3	0	3
197	BS	174	1	2	1	29	summer	17.4965252552516	4.02488679712437	3.28894318284201	246.182725651434	114.0257355219	2	0	1	Tief	1	0	1	over	1	1	0	3
197	BS	289	1	2	1	29	summer	26.429059321462	3.99661094968562	3.59960276934099	262.11817450331	817.258844463961	2	0	1	Tief	1	0	1	opt	1	3	0	3
197	BS	183	1	2	1	31	summer	26.3040258845069	4.21501003675344	3.7394674728866	248.109724994357	38.2484220116864	2	0	1	Tief	1	0	1	over	1	2	0	3
197	BS	108	3	3	2	31	summer	24.4165475198615	4.79577762573264	3.70979556496459	251.162424368228	34.0930559498789	2	0	1	Tief	1	0	1	opt	2	2	0	3
197	BS	183	1	2	1	29	summer	29.719492314593	4.62029462658549	3.42679809761134	341.312486375499	28.015982938183	2	0	1	Tief	1	0	1	over	1	1	0	3
197	BS	151	2	2	2	29	summer	23.6111381956552	4.56933170393229	3.6158463319995002	244.718088657516	428.253748664542	2	0	1	Tief	1	0	1	opt	2	3	0	3
197	BS	39	3	2	1	29	summer	32.4693376636334	4.02125267197411	3.44523858211032	298.268214692892	159.731324889003	2	0	1	Tief	1	0	1	over	1	3	0	3
197	BS	124	2	1	2	29	summer	25.6981594768667	4.21503867426721	3.83556632266672	278.658972772756	54.2982022038079	2	0	1	Tief	1	0	1	over	2	3	0	3
197	BS	182	1	2	1	29	summer	26.557720526802	3.97226950707078	3.67687265102356	292.178176184279	301.287881129211	2	0	1	Tief	1	0	1	over	2	1	0	3
197	BS	191	2	2	1	29	summer	25.4129925852928	4.32868906447743	3.78659394737242	243.511512262922	94.0044023157994	2	0	1	Tief	1	0	1	over	1	2	0	3
197	BS	206	2	2	2	31	summer	28.1112221688932	4.86922633572233	3.68681542500879	294.447251120902	64.0104673701965	2	0	1	Tief	1	0	1	opt	2	2	0	3
197	BS	176	1	2	1	29	summer	25.6798672604455	3.8442663416223	3.58998099020142	277.800733165865	129.802245376562	2	0	1	Tief	1	0	1	over	1	1	0	3
197	BS	112	1	2	1	31	summer	23.4978188989689	3.7387568420066	3.75037655607901	307.37188893784	65.2590006634309	2	0	2	HomG	1	0	1	over	4	2	0	3
197	BS	556	2	2	2	31	summer	22.4822005416327	4.43444177788832	4.18494189421095	302.543359259149	68.1209570992172	2	0	2	HomG	1	0	1	over	3	3	0	3
197	BS	370	1	1	1	31	summer	30.1878673220943	4.301558838363	4.08172427572765	227.754617499813	115.411143505564	2	0	2	HomG	1	0	1	over	2	3	0	3
197	BS	390	3	2	1	31	summer	26.8375448386755	4.75143985991165	3.97772176824858	280.652772214512	56.5400629670078	2	0	2	HomG	1	0	1	over	2	2	0	3
197	BS	364	2	2	1	31	summer	19.4065169028393	4.54111905195833	3.8563922832921698	279.179672485897	108.192605769738	2	0	2	HomG	1	0	1	over	2	2	0	3
197	BS	206	1	2	4	31	summer	21.5421284090399	4.15774466393222	3.7959434069092	194.698551202541	71.4172120111172	2	0	1	Tief	1	0	1	over	3	3	0	3
197	BS	341	1	2	2	29	summer	22.9563033356629	3.89204428044077	3.63586168101561	292.628115928344	116.227577252773	2	0	1	Tief	1	0	1	over	2	3	0	3
197	BS	101	1	2	2	31	summer	28.0745038542676	4.80756336687736	3.9320230512015	293.612110548931	90.4539649230959	2	0	1	Tief	1	0	1	opt	2	3	0	3
197	BS	241	1	3	4	31	summer	31.3197184946104	5.19224074898181	3.96153565104452	275.402864910583	71.2138463789174	2	0	1	Tief	1	0	1	opt	3	3	0	3
197	BS	230	1	2	1	31	summer	24.6094192570676	4.2088543196158	3.50451246518041	280.360589147756	141.827311681166	2	0	1	Tief	1	0	1	opt	2	1	0	3
197	BS	231	3	3	3	31	summer	24.7876286617418	4.25141712181036	3.54590475622491	328.074128219427	47.1570031141404	2	0	1	Tief	1	0	1	opt	2	2	0	3
197	BS	77	1	2	1	29	summer	37.3196619515803	4.3499539042332795	3.52359849924175	352.918847511836	187.58355653924	2	0	1	Tief	1	0	1	opt	2	3	0	3
197	other	206	2	2	4	31	summer	36.1190601506477	4.36863157643159	3.61576333295994	267.279992331736	60.9406653784553	2	0	1	Tief	1	0	1	opt	1	2	0	3
197	BS	250	1	3	4	31	summer	33.2177520626616	4.2342098911176	3.81588483760632	243.92306167233	167.862320208115	2	0	1	Tief	1	0	1	opt	1	3	0	3
197	BS	255	2	2	1	29	summer	34.2979946115683	3.63218768707888	3.66673099093485	248.047984598116	144.507547102291	2	0	1	Tief	1	0	1	opt	1	1	0	3
197	H	191	1	3	2	29	summer	33.6045739657541	4.33586437808334	3.55477716245064	274.707415944171	261.996149497979	2	0	1	Tief	1	0	1	opt	2	2	0	3
197	BS	63	2	4	3	31	summer	25.2164821700262	4.27237986491331	3.83789867457673	256.587652312186	91.3261798487962	2	0	1	Tief	1	0	1	over	2	2	0	3
197	BS	279	2	3	2	31	summer	24.5312029616706	4.58470924795006	3.78428312024627	252.424797022342	50.2466580071172	2	0	1	Tief	1	0	1	opt	2	3	0	3
197	BS	146	1	2	2	31	summer	30.6597642382488	4.17652576116459	3.6917747950443998	312.698680760176	59.8839136021965	2	0	1	Tief	1	0	1	opt	2	3	0	3
197	BS	127	2	2	1	31	summer	28.9038159931327	4.39078096566765	3.50368575717174	260.888538164028	271.74104183311	2	0	1	Tief	1	0	1	over	1	1	0	3
198	BS	175	3	3	1	29	summer	28.4755312368192	3.78185384154412	3.33692108594514	258.176354857294	147.391381731588	1	0	2	Tief	1	1	1	over	1	3	0	1
198	BS	152	2	3	1	29	summer	27.7487204821211	3.83659898275266	3.61727232890453	298.657276842849	24.7993766485597	1	0	2	Tief	1	1	1	over	2	1	0	1
198	BS	446	1	2	1	29	summer	29.527410616453402	3.82975498768299	3.34632254203129	320.111097167075	73.4950267758742	1	0	2	Tief	1	1	1	under	2	2	0	1
198	BS	276	3	3	1	29	summer	29.4917353336858	3.72971779042987	3.60919062087537	261.065071517161	53.0363217643015	1	0	2	Tief	1	1	1	opt	1	2	0	1
198	BS	221	3	3	2	29	summer	31.4357090876765	4.08869746815512	3.6023121899657102	312.320525713595	145.087628344599	1	0	2	Tief	1	1	1	opt	1	3	0	1
198	BS	285	2	3	1	29	summer	26.7	3.93	2.88	253	10	1	0	2	Tief	1	1	1	opt	2	1	0	1
198	BS	255	2	3	1	29	summer	31.8882672707411	4.33766108988571	3.45746954508923	311.597534953492	18.5941589986669	1	0	2	Tief	1	1	1	opt	1	1	0	1
198	BS	215	2	3	1	29	summer	28.309325364495	4.1930135253159	3.5352904516154	274.76856682434	201.330441438851	1	0	2	Tief	1	1	1	opt	2	2	0	1
198	BS	66	3	3	1	29	summer	32.5006637038009	4.32885842946244	3.0650730074181	319.019911114027	46.9734518479638	1	0	2	Tief	1	1	1	over	2	1	0	1
198	BS	183	4	3	2	29	summer	31.95480216183	4.0609710832606	3.5698540548168403	253.754452764862	46.6720204383805	1	0	2	Tief	1	1	1	over	1	1	0	1
198	BS	304	2	2	1	29	summer	24.0523818242102	3.88194543081835	3.33494729195531	311.297466232302	60.2588906026969	1	0	2	Tief	1	1	1	opt	1	3	0	1
198	BS	146	4	2	1	29	summer	33.9089391118349	3.8309485880063	3.14682781189476	331.048341157871	22.5735380300391	1	0	2	Tief	1	1	1	over	1	1	0	1
198	BS	146	4	2	1	29	summer	33.9089391118349	3.8309485880063	3.14682781189476	331.048341157871	22.5735380300391	1	0	2	Tief	1	1	1	opt	1	1	0	1
198	BS	82	3	3	3	29	summer	27.9125171914428	4.50566110178162	3.67675623909322	297.206250629957	228.732723792454	1	0	2	Tief	1	1	1	opt	1	3	0	1
198	BS	417	4	3	1	29	summer	25.2019707073883	3.99600188208969	3.6159913939145403	302.470891234022	169.687186563031	1	0	2	Tief	1	1	1	opt	2	3	0	1
198	BS	258	3	3	3	29	summer	24.1015611264965	4.49684665631171	3.76694151995602	293.898756776351	468.827593100872	1	0	2	Tief	1	1	1	over	1	3	0	1
198	BS	79	3	3	2	29	summer	26.6003877278885	3.75660537519401	3.36171365143216	266.480211210797	175.142547318906	1	0	2	Tief	1	1	1	over	4	3	0	1
198	BS	215	2	3	1	29	summer	28.309325364495	4.1930135253159	3.5352904516154	274.76856682434	201.330441438851	1	0	2	Tief	1	1	1	under	2	2	0	1
198	BS	207	2	2	1	29	summer	31.9142830804355	3.95709551791765	3.62043277107873	284.69101474521	139.18879771834	1	0	2	Tief	1	1	1	opt	1	3	0	1
198	BS	36	3	3	1	29	summer	25.222090341764	4.43390620643691	3.49835865346797	284.4607962734	187.137075255972	1	0	2	Tief	1	1	1	over	2	3	0	1
198	BS	334	2	3	1	29	summer	24.9117787019216	3.73412180290587	3.61078326475383	307.213009482075	39.9004408319715	1	0	2	Tief	1	1	1	opt	1	2	0	1
198	BS	331	2	1	1	30	summer	26.7807326637367	4.41570083180875	3.3260317577397798	279.873531852807	238.408500372905	2	0	1	HomG	1	1	1	under	1	1	0	1
198	BS	331	2	1	1	30	summer	26.7807326637367	4.41570083180875	3.3260317577397798	279.873531852807	238.408500372905	2	0	1	HomG	1	1	1	opt	1	1	0	1
198	BS	540	2	2	3	30	summer	23.0122066175635	4.31242018254864	3.64604873642799	234.214317415318	508.205235306369	2	0	1	HomG	1	1	1	opt	4	1	0	1
198	BS	3	3	3	1	29	summer	28.3721333396883	4.19689031290654	3.70639824212477	277.552497159377	142.753612988415	1	0	2	Tief	1	1	1	opt	4	3	0	1
198	BS	164	4	3	1	29	summer	33.3029183896756	3.7660196794555603	3.34653133373038	274.376395169219	125.96822935448	1	0	2	Tief	1	1	1	opt	2	3	0	1
198	BS	115	3	3	2	29	summer	33.9215393783611	4.43632543897931	3.73734062055849	280.154394030015	198.30829579845	1	0	2	Tief	1	1	1	opt	2	3	0	1
198	BS	66	3	3	1	29	summer	32.5006637038009	4.32885842946244	3.0650730074181	319.019911114027	46.9734518479638	1	0	2	Tief	1	1	1	over	2	1	0	1
198	BS	70	2	3	4	29	summer	31.6799746385102	4.16984524916456	3.38670002070246	329.03215989601	54.6310361802263	1	0	2	Tief	1	1	1	opt	2	3	0	1
198	BS	64	4	4	2	29	summer	31.927729579883	4.58640384972043	3.43103658085715	280.359050255822	175.32815771844	1	0	2	Tief	1	1	1	over	2	3	0	1
198	BS	199	2	3	1	29	summer	32.3236626143702	4.18729763771847	3.58816570947669	284.562072489599	66.5524533701366	1	0	2	Tief	1	1	1	over	2	3	0	1
198	BS	130	3	2	1	29	summer	26.1671816453292	4.28092914322864	3.56271668120104	286.783790435895	113.354816773241	1	0	2	Tief	1	1	1	over	2	2	0	1
198	BS	283	2	4	2	29	summer	33.5593118254623	3.82447257886458	3.54952566020833	242.192823066225	39.8808691961957	1	0	2	Tief	1	1	1	opt	1	3	0	1
198	BS	334	2	3	1	29	summer	24.9383881839636	3.68591416241235	3.74442243743812	237.567051232126	43.0225399512087	1	0	2	Tief	1	1	1	opt	2	1	0	1
198	BS	3	2	2	1	29	summer	23.4399211439618	4.31539743467183	3.87282082785102	250.08766602092	210.483197197574	1	0	2	Tief	1	1	1	opt	1	3	0	1
198	BS	43	2	4	1	29	summer	27.2854822840521	4.60108286310963	3.69943723446948	315.492717922269	159.780438055797	1	0	2	Tief	1	1	1	opt	1	3	0	1
198	BS	183	4	3	2	29	summer	31.95480216183	4.0609710832606	3.5698540548168403	253.754452764862	46.6720204383805	1	0	2	Tief	1	1	1	opt	1	1	0	1
198	BS	130	3	2	1	29	summer	26.1671816453292	4.28092914322864	3.56271668120104	286.783790435895	113.354816773241	1	0	2	Tief	1	1	1	over	2	2	0	1
198	BS	207	2	2	1	29	summer	31.9142830804355	3.95709551791765	3.62043277107873	284.69101474521	139.18879771834	1	0	2	Tief	1	1	1	opt	1	3	0	1
207	BS	373	3	3	3	31	summer	16.2589371690123	4.84112594233781	3.64295235714901	237.377084430021	55.5186687980746	1	0	2	Tief	1	1	1	under	2	3	1	2
207	BS	76	1	3	2	29	summer	19.4042167419275	4.07211639278662	3.59759087830715	170.530379045075	540.757654083414	1	0	2	Tief	1	1	1	opt	2	1	1	2
207	BS	192	2	4	1	29	summer	15.553547572691	4.25668989428433	3.1669589152039	202.892225779684	27.2724393848547	1	0	2	Tief	1	1	1	opt	2	2	1	2
207	BS	521	2	3	4	29	summer	17.5523757507843	4.0983817060139796	3.69413354925226	202.52059695694	56.0555553234387	1	0	2	Tief	1	1	1	opt	3	3	1	2
207	other	356	2	3	2	31	summer	18.2277433782259	4.42801016586894	3.50736093727708	222.318654224009	38.514066409417	1	0	2	Tief	1	1	1	under	2	3	1	2
207	SIM	204	1	4	1	31	summer	15.5881974436747	3.94717794108783	3.39050624328714	246.165672230137	39.1280249430477	1	0	2	Tief	1	1	1	opt	2	2	1	2
207	SIM	207	2	4	2	31	summer	15.71521916693	5.135972166015	3.48903614778681	181.813963808696	49.3156325071605	1	0	2	Tief	1	1	1	under	4	3	1	2
207	other	311	3	3	2	31	summer	21.1280891829702	4.01127649449992	3.47184525721464	169.926938027249	162.878913962804	1	0	2	Tief	1	1	1	opt	2	3	1	2
207	BS	225	2	4	1	29	summer	11.8930774083859	4.38942604122369	3.65300043345018	247.929866852285	230.165271130591	1	0	2	Tief	1	1	1	opt	2	2	1	2
207	SIM	91	2	4	3	31	summer	21.1700788255366	3.62746059796309	3.01894615037101	182.194102791363	98.0367475160711	1	0	2	Tief	1	1	1	opt	4	1	1	2
207	BS	76	1	4	1	31	summer	19.9	4.1	2.8	259	10	1	0	2	Tief	1	1	1	opt	3	1	1	2
207	BS	141	3	3	3	29	summer	20.6037459502433	4.38844644761223	3.71824553180952	256.707757490781	305.092435398804	1	0	2	Tief	1	1	1	over	2	2	1	2
207	BS	216	2	3	1	29	summer	13.3897433406999	4.6403172370414	3.8404410525337402	239.326077414482	269.580352234852	1	0	2	Tief	1	1	1	opt	2	3	1	2
207	BS	86	2	3	5	31	summer	12.2963672223887	3.8187733641146	3.49765290200838	293.952507735959	212.406506664898	1	0	2	Tief	1	1	1	opt	5	3	1	2
207	SIM	214	1	3	2	31	summer	15.489096725046	3.67502545843718	3.27983656145747	200.650189945312	39.2252829759612	1	0	2	Tief	1	1	1	opt	4	1	1	2
207	SIM	140	2	3	1	31	summer	15.9020276643243	4.13578365655799	3.55585316421924	197.727916309434	129.160981027352	1	0	2	Tief	1	1	1	opt	4	3	1	2
207	BS	319	3	3	3	29	summer	13.2119904972946	3.78441845752006	3.67051595389646	192.470367964717	1976.65990000302	1	0	2	Tief	1	1	1	opt	2	3	1	2
207	BS	64	2	3	3	29	summer	15.3	3.87	3.06	331	21	1	0	2	Tief	1	1	1	under	2	1	1	2
207	BS	410	2	3	3	31	summer	16.3497375325301	3.79724663555963	3.68857010503792	254.353653744702	183.611785620583	1	0	2	Tief	1	1	1	opt	2	3	1	2
207	BS	14	3	3	3	29	summer	12.8934965823696	4.6341535752289005	3.71283024310094	239.21318783706	141.895415025903	1	0	2	Tief	1	1	1	under	2	3	1	2
207	BS	521	2	3	4	29	summer	17.5523757507843	4.0983817060139796	3.69413354925226	202.52059695694	56.0555553234387	1	0	2	Tief	1	1	1	under	3	3	1	2
207	BS	244	3	3	1	29	summer	2.77497400738749	2.99372522673622	3.10674727450797	191.412747562031	276.37060011682	1	0	2	Tief	1	1	1	opt	2	2	1	2
207	BS	31	2	3	1	31	summer	12.7774236573823	4.64977047483301	4.06711194327898	192.768867193262	194.235384600409	1	0	2	Tief	1	1	1	over	2	3	1	2
207	SIM	120	1	4	2	29	summer	15.7025405772461	3.87925352831983	3.56618006889094	212.22280886349	45.2809818160328	1	0	2	Tief	1	1	1	opt	2	2	1	2
207	other	256	2	4	1	31	summer	16.7415921850673	4.078840877426	3.77185121006682	265.986004576297	293.684395556261	1	0	2	Tief	1	1	1	opt	2	3	1	2
207	BS	76	1	3	2	29	summer	19.4042167419275	4.07211639278662	3.59759087830715	170.530379045075	540.757654083414	1	0	2	Tief	1	1	1	over	2	1	1	2
207	SIM	291	2	4	1	29	summer	13.8022714351213	4.36171590305693	3.68112217102211	208.798961073434	352.671629938258	1	0	2	Tief	1	1	1	opt	2	2	1	2
207	BS	247	3	3	5	31	summer	13.7729186074576	4.59775015011424	3.57415244016382	258.03348999629	120.241018239082	1	0	2	Tief	1	1	1	opt	5	3	1	2
207	BS	127	2	3	1	29	summer	18.2539992509191	4.57111471413711	3.1867032580737398	202.161177407951	33.4255060956871	1	0	2	Tief	1	1	1	over	2	1	1	2
[truncated: 5,321 more rows]
